# Supplementary material for: N-Crotylphthalimide
Source: Acta Crystallogr Sect E Struct Rep Online. 2010 Nov 17;66(Pt 12):o3209. doi: 10.1107/S1600536810046039 (PMC3011767; doi:10.1107/S1600536810046039)
Supplement: Supplementary file 1 [file e-66-o3209-sup1.cif]

##############################################################################
###                                                                        ###
###        Electronic paper (Acta Crystallographica Section E)             ###
###                                                                        ###
##############################################################################
#                                                                            #
# This CIF contains the data in a paper accepted for publication in Acta     #
# Crystallographica Section E. It conforms to the requirements of Notes      #
# for Authors for Section E, and has been peer reviewed under the auspices   #
# of the IUCr Commission on Journals.                                        #
#                                                                            #
# Full details of the Crystallographic Information File format               #
# are given in the paper "The Crystallographic Information File (CIF):       #
# a New Standard Archive File for Crystallography" by S. R. Hall, F. H.      #
# Allen and I. D. Brown [Acta Cryst. (1991), A47, 655-685].                  #
#                                                                            #
# The current version of the core CIF dictionary is obtainable from          #
# ftp://ftp.iucr.org/pub/cif_core.dic. The current version number is 2.4.    #
#                                                                            #
# Software is freely available for graphical display of the structure(s) in  #
# this CIF.  For information consult the CIF home page http://www.iucr.org/  #
# cif/home.html                                                              #
#                                                                            #
# This file may be used for bona fide research purposes within the           #
# scientific community so long as proper attribution is given to the journal # 
# article from which it was obtained.                                        #
#                                                                            #
##############################################################################
                                             
data_I
_audit_creation_method     'WinGX routine CIF_UPDATE'
_audit_conform_dict_name     cif_core.dic
_audit_conform_dict_version     2.4
_chemical_name_systematic
;
2-[(<i>E</i>)-but-2-en-1-yl]isoindoline-1,3-dione
;
_chemical_name_common
;
<i>N</i>-Crotylphthalimide
;
_chemical_formula_moiety     'C12 H11 N1 O2'
_chemical_formula_sum     'C12 H11 N1 O2'
_chemical_formula_iupac     'C12 H11 N1 O2'
_chemical_formula_weight     201.22
_space_group_crystal_system     monoclinic
_space_group_name_H-M_alt     'P 1 21/c 1'
_space_group_name_Hall     '-P 2ybc'
loop_
    _space_group_symop_operation_xyz
    'x, y, z'
    '-x, y+1/2, -z+1/2'
    '-x, -y, -z'
    'x, -y-1/2, z-1/2'
_cell_length_a     8.1880(4)
_cell_length_b     12.0830(5)
_cell_length_c     10.8080(5)
_cell_angle_alpha     90
_cell_angle_beta     110.431(4)
_cell_angle_gamma     90
_cell_volume     1002.03(8)
_cell_formula_units_Z     4
_cell_measurement_reflns_used     4695
_cell_measurement_theta_min     3.844
_cell_measurement_theta_max     25.9992
_cell_measurement_temperature     123(2)
_cell_special_details     ?
_exptl_crystal_description     block
_exptl_crystal_colour     colorless
_exptl_crystal_size_max     0.36
_exptl_crystal_size_mid     0.32
_exptl_crystal_size_min     0.2
_exptl_crystal_density_diffrn     1.334
_exptl_crystal_density_method     'not measured'
_exptl_crystal_F_000     424
loop_
    _exptl_crystal_face_index_h
    _exptl_crystal_face_index_k
    _exptl_crystal_face_index_l
    _exptl_crystal_face_perp_dist
    11 -2 -3 0.1507
    -1 15 8 0.1135
    1 -15 -8 0.2091
    -11 2 3 0.1507
    -1 -9 12 0.1016
    1 9 -12 0.1016
_exptl_absorpt_coefficient_mu     0.092
_exptl_absorpt_correction_type     analytical
_exptl_absorpt_process_details
;
(CrysAlis RED; Oxford Diffraction, 2009)
;
_exptl_absorpt_correction_T_min     0.973
_exptl_absorpt_correction_T_max     0.983
_exptl_special_details
;
;
_diffrn_ambient_temperature     123(2)
_diffrn_radiation_type     MoK\a
_diffrn_radiation_wavelength     0.71073
_diffrn_radiation_monochromator     graphite
_diffrn_measurement_device_type
;
Oxford Diffraction Gemini Atlas CCD
;
_diffrn_measurement_method     \w
_diffrn_detector_area_resol_mean     10.4685
_diffrn_reflns_number     7022
_diffrn_reflns_av_R_equivalents     0.016
_diffrn_reflns_theta_min     3.93
_diffrn_reflns_theta_max     26.07
_diffrn_reflns_theta_full     26.07
_diffrn_measured_fraction_theta_max     0.991
_diffrn_measured_fraction_theta_full     0.991
_diffrn_reflns_limit_h_min     -10
_diffrn_reflns_limit_h_max     10
_diffrn_reflns_limit_k_min     -14
_diffrn_reflns_limit_k_max     13
_diffrn_reflns_limit_l_min     -13
_diffrn_reflns_limit_l_max     10
_refine_special_details
;
Refinement of <i>F</i>^2^ against ALL reflections. The weighted <i>R</i>-factor
<i>wR</i> and goodness of fit <i>S</i> are based on <i>F</i>^2^, conventional
<i>R</i>-factors <i>R</i> are based on <i>F</i>, with <i>F</i> set to zero for
negative <i>F</i>^2^. The threshold expression of <i>F</i>^2^ >
2\s(<i>F</i>^2^) is used only for calculating <i>R</i>-factors(gt) <i>etc</i>.
and is not relevant to the choice of reflections for refinement.
<i>R</i>-factors based on <i>F</i>^2^ are statistically about twice as large
as those based on <i>F</i>, and <i>R</i>- factors based on ALL data will be
even larger.
;
_reflns_number_total     1959
_reflns_number_gt     1669
_reflns_threshold_expression     I>2\s(I)
_refine_ls_structure_factor_coef     Fsqd
_refine_ls_matrix_type     full
_refine_ls_R_factor_all     0.0377
_refine_ls_R_factor_gt     0.0315
_refine_ls_wR_factor_gt     0.0771
_refine_ls_wR_factor_ref     0.0796
_refine_ls_goodness_of_fit_ref     1.059
_refine_ls_restrained_S_all     1.059
_refine_ls_number_reflns     1959
_refine_ls_number_parameters     137
_refine_ls_number_restraints     0
_refine_ls_hydrogen_treatment     constr
_refine_ls_weighting_scheme     calc
_refine_ls_weighting_details
         'calc w=1/[\s^2^(Fo^2^)+(0.0389P)^2^+0.2040P] where P=(Fo^2^+2Fc^2^)/3'
_atom_sites_solution_hydrogens     geom
_atom_sites_solution_primary     direct
_atom_sites_solution_secondary     difmap
_refine_ls_shift/su_max     0
_refine_ls_shift/su_mean     0
_refine_diff_density_max     0.195
_refine_diff_density_min     -0.194
_refine_ls_extinction_method     none
loop_
    _atom_type_symbol
    _atom_type_description
    _atom_type_scat_dispersion_real
    _atom_type_scat_dispersion_imag
    _atom_type_scat_source
    C C 0.0033 0.0016 'International Tables Vol C Tables 4.2.6.8 and 6.1.1.4'
    H H 0 0 'International Tables Vol C Tables 4.2.6.8 and 6.1.1.4'
    N N 0.0061 0.0033 'International Tables Vol C Tables 4.2.6.8 and 6.1.1.4'
    O O 0.0106 0.006 'International Tables Vol C Tables 4.2.6.8 and 6.1.1.4'
_computing_data_collection
;
CrysAlis CCD (Oxford Diffraction (2009)
;
_computing_cell_refinement
;
CrysAlis RED (Oxford Diffraction 2009)
;
_computing_data_reduction
;
CrysAlis RED (Oxford Diffraction 2009)
;
_computing_structure_solution     'SHELXS97 (Sheldrick, 2008)'
_computing_structure_refinement     'SHELXL97 (Sheldrick, 2008)'
_computing_molecular_graphics     'ORTEP-3 (Farrugia, 1997)'
_computing_publication_material     'WinGX (Farrugia, 1999)'
loop_
    _atom_site_type_symbol
    _atom_site_label
    _atom_site_fract_x
    _atom_site_fract_y
    _atom_site_fract_z
    _atom_site_U_iso_or_equiv
    _atom_site_adp_type
    _atom_site_calc_flag
    _atom_site_refinement_flags
    _atom_site_occupancy
    _atom_site_disorder_assembly
    _atom_site_disorder_group
    O O1 0.32549(11) 0.11878(7) 0.22557(8) 0.0293(2) Uani d . 1 . .
    O O2 -0.00316(11) 0.09982(7) -0.21251(8) 0.0299(2) Uani d . 1 . .
    N N1 0.13954(11) 0.13240(7) 0.00921(9) 0.0201(2) Uani d . 1 . .
    C C3 0.21517(14) -0.02776(9) -0.07262(11) 0.0200(2) Uani d . 1 . .
    C C1 0.26809(13) 0.08188(9) 0.11487(10) 0.0202(2) Uani d . 1 . .
    C C8 0.31372(14) -0.02229(9) 0.06096(11) 0.0200(2) Uani d . 1 . .
    C C7 0.43062(14) -0.10496(10) 0.12205(12) 0.0260(3) Uani d . 1 . .
    H H7 0.4963 -0.1017 0.2116 0.031 Uiso calc R 1 . .
    C C11 0.19618(14) 0.42523(9) 0.04805(11) 0.0237(3) Uani d . 1 . .
    H H11 0.175 0.4284 0.1271 0.028 Uiso calc R 1 . .
    C C2 0.10193(14) 0.07222(9) -0.10729(10) 0.0204(2) Uani d . 1 . .
    C C12 0.27941(15) 0.52388(9) 0.01158(12) 0.0276(3) Uani d . 1 . .
    H H12A 0.303 0.5085 -0.0677 0.041 Uiso calc R 1 . .
    H H12B 0.3866 0.5405 0.0819 0.041 Uiso calc R 1 . .
    H H12C 0.2022 0.5862 -0.0029 0.041 Uiso calc R 1 . .
    C C4 0.23032(15) -0.11498(9) -0.15043(12) 0.0259(3) Uani d . 1 . .
    H H4 0.1643 -0.1181 -0.24 0.031 Uiso calc R 1 . .
    C C9 0.05901(14) 0.23939(9) 0.01554(11) 0.0229(3) Uani d . 1 . .
    H H9A 0.0605 0.2512 0.1047 0.027 Uiso calc R 1 . .
    H H9B -0.0617 0.2379 -0.0429 0.027 Uiso calc R 1 . .
    C C6 0.44640(15) -0.19339(10) 0.04444(13) 0.0307(3) Uani d . 1 . .
    H H6 0.5239 -0.2503 0.0829 0.037 Uiso calc R 1 . .
    C C5 0.34873(16) -0.19817(10) -0.08913(13) 0.0307(3) Uani d . 1 . .
    H H5 0.3625 -0.258 -0.1387 0.037 Uiso calc R 1 . .
    C C10 0.15001(14) 0.33373(9) -0.02266(11) 0.0217(3) Uani d . 1 . .
    H H10 0.1753 0.3277 -0.0999 0.026 Uiso calc R 1 . .
loop_
    _atom_site_aniso_label
    _atom_site_aniso_U_11
    _atom_site_aniso_U_22
    _atom_site_aniso_U_33
    _atom_site_aniso_U_12
    _atom_site_aniso_U_13
    _atom_site_aniso_U_23
    O1 0.0324(5) 0.0331(5) 0.0201(4) -0.0027(4) 0.0062(4) -0.0045(3)
    O2 0.0310(5) 0.0331(5) 0.0208(4) 0.0034(4) 0.0031(4) 0.0009(3)
    N1 0.0217(5) 0.0184(5) 0.0202(5) 0.0006(4) 0.0073(4) -0.0009(4)
    C3 0.0203(5) 0.0184(5) 0.0235(6) -0.0041(4) 0.0106(4) 0.0005(4)
    C1 0.0197(5) 0.0218(6) 0.0201(6) -0.0037(4) 0.0081(5) 0.0013(4)
    C8 0.0188(5) 0.0194(6) 0.0239(6) -0.0039(4) 0.0099(4) 0.0015(4)
    C7 0.0210(6) 0.0256(6) 0.0312(6) -0.0014(5) 0.0088(5) 0.0071(5)
    C11 0.0219(6) 0.0254(6) 0.0243(6) 0.0029(5) 0.0084(5) 0.0019(5)
    C2 0.0199(5) 0.0215(6) 0.0204(6) -0.0036(4) 0.0079(5) 0.0001(4)
    C12 0.0249(6) 0.0228(6) 0.0335(7) 0.0003(5) 0.0083(5) 0.0007(5)
    C4 0.0304(6) 0.0220(6) 0.0293(6) -0.0064(5) 0.0154(5) -0.0039(5)
    C9 0.0228(6) 0.0199(6) 0.0278(6) 0.0023(4) 0.0112(5) -0.0013(4)
    C6 0.0254(6) 0.0206(6) 0.0503(8) 0.0025(5) 0.0185(6) 0.0080(5)
    C5 0.0360(7) 0.0181(6) 0.0470(8) -0.0027(5) 0.0259(6) -0.0035(5)
    C10 0.0202(5) 0.0219(6) 0.0242(6) 0.0033(4) 0.0093(5) 0.0021(4)
_geom_special_details
;
All s.u.'s (except the s.u. in the dihedral angle between two l.s. planes) are
estimated using the full covariance matrix. The cell s.u.'s are taken into
account individually in the estimation of s.u.'s in distances, angles and
torsion angles; correlations between s.u.'s in cell parameters are only used
when they are defined by crystal symmetry. An approximate (isotropic)
treatment of cell s.u.'s is used for estimating s.u.'s involving l.s. planes.
;
loop_
    _geom_bond_atom_site_label_1
    _geom_bond_atom_site_label_2
    _geom_bond_site_symmetry_2
    _geom_bond_distance
    _geom_bond_publ_flag
    O1 C1 . 1.2076(13) ?
    O2 C2 . 1.2091(13) ?
    N1 C2 . 1.3923(14) ?
    N1 C1 . 1.3948(14) ?
    N1 C9 . 1.4637(14) ?
    C3 C4 . 1.3807(15) ?
    C3 C8 . 1.3880(16) ?
    C3 C2 . 1.4888(15) ?
    C1 C8 . 1.4885(15) ?
    C8 C7 . 1.3815(16) ?
    C7 C6 . 1.3920(17) ?
    C7 H7 . 0.93 ?
    C11 C10 . 1.3220(16) ?
    C11 C12 . 1.4926(16) ?
    C11 H11 . 0.93 ?
    C12 H12A . 0.96 ?
    C12 H12B . 0.96 ?
    C12 H12C . 0.96 ?
    C4 C5 . 1.3931(17) ?
    C4 H4 . 0.93 ?
    C9 C10 . 1.4966(15) ?
    C9 H9A . 0.97 ?
    C9 H9B . 0.97 ?
    C6 C5 . 1.3860(18) ?
    C6 H6 . 0.93 ?
    C5 H5 . 0.93 ?
    C10 H10 . 0.93 ?
loop_
    _geom_angle_atom_site_label_1
    _geom_angle_atom_site_label_2
    _geom_angle_atom_site_label_3
    _geom_angle_site_symmetry_1
    _geom_angle_site_symmetry_3
    _geom_angle
    _geom_angle_publ_flag
    C2 N1 C1 . . 112.17(9) ?
    C2 N1 C9 . . 122.86(9) ?
    C1 N1 C9 . . 124.88(9) ?
    C4 C3 C8 . . 121.78(10) ?
    C4 C3 C2 . . 130.28(10) ?
    C8 C3 C2 . . 107.94(9) ?
    O1 C1 N1 . . 124.83(10) ?
    O1 C1 C8 . . 129.49(10) ?
    N1 C1 C8 . . 105.68(9) ?
    C7 C8 C3 . . 121.13(10) ?
    C7 C8 C1 . . 130.62(10) ?
    C3 C8 C1 . . 108.25(9) ?
    C8 C7 C6 . . 117.49(11) ?
    C8 C7 H7 . . 121.3 ?
    C6 C7 H7 . . 121.3 ?
    C10 C11 C12 . . 125.45(11) ?
    C10 C11 H11 . . 117.3 ?
    C12 C11 H11 . . 117.3 ?
    O2 C2 N1 . . 124.52(10) ?
    O2 C2 C3 . . 129.55(10) ?
    N1 C2 C3 . . 105.93(9) ?
    C11 C12 H12A . . 109.5 ?
    C11 C12 H12B . . 109.5 ?
    H12A C12 H12B . . 109.5 ?
    C11 C12 H12C . . 109.5 ?
    H12A C12 H12C . . 109.5 ?
    H12B C12 H12C . . 109.5 ?
    C3 C4 C5 . . 117.17(11) ?
    C3 C4 H4 . . 121.4 ?
    C5 C4 H4 . . 121.4 ?
    N1 C9 C10 . . 112.59(9) ?
    N1 C9 H9A . . 109.1 ?
    C10 C9 H9A . . 109.1 ?
    N1 C9 H9B . . 109.1 ?
    C10 C9 H9B . . 109.1 ?
    H9A C9 H9B . . 107.8 ?
    C5 C6 C7 . . 121.23(11) ?
    C5 C6 H6 . . 119.4 ?
    C7 C6 H6 . . 119.4 ?
    C6 C5 C4 . . 121.20(11) ?
    C6 C5 H5 . . 119.4 ?
    C4 C5 H5 . . 119.4 ?
    C11 C10 C9 . . 123.16(10) ?
    C11 C10 H10 . . 118.4 ?
    C9 C10 H10 . . 118.4 ?
loop_
    _geom_torsion_atom_site_label_1
    _geom_torsion_atom_site_label_2
    _geom_torsion_atom_site_label_3
    _geom_torsion_atom_site_label_4
    _geom_torsion_site_symmetry_1
    _geom_torsion_site_symmetry_2
    _geom_torsion_site_symmetry_3
    _geom_torsion_site_symmetry_4
    _geom_torsion
    _geom_torsion_publ_flag
    C2 N1 C1 O1 . . . . 178.65(10) ?
    C9 N1 C1 O1 . . . . 2.11(17) ?
    C2 N1 C1 C8 . . . . -1.51(12) ?
    C9 N1 C1 C8 . . . . -178.05(9) ?
    C4 C3 C8 C7 . . . . -0.57(16) ?
    C2 C3 C8 C7 . . . . 179.40(9) ?
    C4 C3 C8 C1 . . . . 179.26(10) ?
    C2 C3 C8 C1 . . . . -0.77(11) ?
    O1 C1 C8 C7 . . . . 1.02(19) ?
    N1 C1 C8 C7 . . . . -178.81(11) ?
    O1 C1 C8 C3 . . . . -178.78(11) ?
    N1 C1 C8 C3 . . . . 1.39(11) ?
    C3 C8 C7 C6 . . . . 0.37(16) ?
    C1 C8 C7 C6 . . . . -179.42(10) ?
    C1 N1 C2 O2 . . . . -179.01(10) ?
    C9 N1 C2 O2 . . . . -2.39(16) ?
    C1 N1 C2 C3 . . . . 1.06(12) ?
    C9 N1 C2 C3 . . . . 177.68(9) ?
    C4 C3 C2 O2 . . . . -0.1(2) ?
    C8 C3 C2 O2 . . . . 179.95(11) ?
    C4 C3 C2 N1 . . . . 179.84(11) ?
    C8 C3 C2 N1 . . . . -0.13(11) ?
    C8 C3 C4 C5 . . . . 0.25(16) ?
    C2 C3 C4 C5 . . . . -179.71(10) ?
    C2 N1 C9 C10 . . . . -83.65(12) ?
    C1 N1 C9 C10 . . . . 92.53(12) ?
    C8 C7 C6 C5 . . . . 0.12(17) ?
    C7 C6 C5 C4 . . . . -0.43(17) ?
    C3 C4 C5 C6 . . . . 0.24(16) ?
    C12 C11 C10 C9 . . . . -176.94(10) ?
    N1 C9 C10 C11 . . . . -131.59(11) ?
data_global
_journal_date_recd_electronic     2010-10-27
_journal_date_accepted     2010-11-08
_journal_name_full     'Acta Crystallographica, Section E'
_journal_year     2010
_journal_volume     66
_journal_issue     12
_journal_page_first     o3209
_journal_page_last     o3209
_journal_paper_category     QO
_journal_coeditor_code     IS2623
_publ_contact_author_name     'Morgado, Jorge'
_publ_contact_author_address
;
Facultad de Qu\'imica,
Universidad Nacional Aut\'onoma de M\'exico
Coyoac\'an 04510
DF
Mexico
;
_publ_contact_author_email     morgadomoreno@yahoo.com.mx
_publ_contact_author_fax     '52(5)6232521'
_publ_contact_author_phone     '52(5)6223090'
_publ_section_title
;
<i>N</i>-Crotylphthalimide
;
loop_
    _publ_author_name
    _publ_author_footnote
    _publ_author_address
    'Flores-Alamo, Marcos' .
;
Facultad de Qu\'imica
Universidad Nacional Aut\'onoma de M\'exico
Coyoac\'an 04360
DF
Mexico
;
    'Romero-Quiroz, Mar\'ia del Carmen' .
;
Facultad de Qu\'imica
Universidad Nacional Aut\'onoma de M\'exico
Coyoac\'an 04360
DF
Mexico
;
    'Morgado, Jorge' .
;
Facultad de Qu\'imica
Universidad Nacional Aut\'onoma de M\'exico
Coyoac\'an 04360
DF
Mexico
;
