# Supplementary material for: N-Crotylphthalimide
Source: Acta Crystallogr Sect E Struct Rep Online. 2010 Nov 17;66(Pt 12):o3209. doi: 10.1107/S1600536810046039 (PMC3011767; doi:10.1107/S1600536810046039)
Supplement: Supplementary file 2 [file e-66-o3209-Isup2.hkl]

#
# h,k,l, Fc-squared, Fo-squared, sigma(Fo-squared) and status flag
#
data_I
_shelx_title ' crotil2R in P2(1)/c'
_shelx_refln_list_code          4
_shelx_F_calc_maximum      129.72
_exptl_crystal_F_000       424.00
_reflns_d_resolution_high  0.8085
 
loop_
 _symmetry_equiv_pos_as_xyz
 'x, y, z'
 '-x, y+1/2, -z+1/2'
 '-x, -y, -z'
 'x, -y-1/2, z-1/2'
 
_cell_length_a     8.1880
_cell_length_b    12.0830
_cell_length_c    10.8080
_cell_angle_alpha  90.000
_cell_angle_beta  110.431
_cell_angle_gamma  90.000
 
_shelx_F_squared_multiplier     1.000
 
loop_
 _refln_index_h
 _refln_index_k
 _refln_index_l
 _refln_F_squared_calc
 _refln_F_squared_meas
 _refln_F_squared_sigma
 _refln_observed_status
   2   0   0     2971.74     2867.19      7.40 o
   3   0   0      107.83      100.90      1.59 o
   4   0   0       67.61       62.08      2.33 o
   5   0   0        6.74       10.41      0.88 o
   6   0   0       94.23       79.43      2.10 o
   7   0   0      146.01      142.70      3.38 o
   8   0   0       58.37       58.78      5.14 o
   9   0   0      140.07      136.97      7.90 o
   2   1   0     5468.15     5003.13      9.54 o
   3   1   0       24.38       24.78      0.65 o
   4   1   0      433.94      423.33      2.48 o
   5   1   0      316.09      326.80      2.46 o
   6   1   0       28.05       35.14      1.17 o
   7   1   0        3.21        1.45      0.88 o
   8   1   0       83.08       86.98      4.29 o
   9   1   0        1.61        2.88      2.49 o
   1   2   0        7.46        8.15      0.44 o
   2   2   0     4585.23     4331.24      9.03 o
   3   2   0       43.56       44.39      0.86 o
   4   2   0      651.05      686.92      3.44 o
   5   2   0        0.81       -0.03      0.66 o
   6   2   0        3.43        5.36      0.88 o
   7   2   0       28.23       28.19      1.36 o
   8   2   0        0.93        0.76      1.76 o
   9   2   0       28.07       26.08      3.02 o
   1   3   0      864.41      814.37      4.45 o
   2   3   0       13.36       13.40      0.61 o
   3   3   0        0.09        0.58      0.44 o
   4   3   0       50.52       60.63      1.33 o
   5   3   0      731.10      727.43      6.15 o
   6   3   0      164.73      167.67      2.69 o
   7   3   0        2.35        2.38      0.90 o
   8   3   0       16.17       16.45      2.07 o
   9   3   0        5.92        6.92      2.52 o
   0   4   0     2259.75     2225.85      9.86 o
   1   4   0      221.35      233.06      2.01 o
   2   4   0        0.00        0.22      0.41 o
   3   4   0      269.16      297.95      2.22 o
   4   4   0       40.82       45.95      1.08 o
   5   4   0      140.72      142.49      2.04 o
   6   4   0      129.45      122.65      2.06 o
   7   4   0      242.79      231.92      3.94 o
   8   4   0      114.76      125.17      4.15 o
   9   4   0       73.67       78.55      4.36 o
   1   5   0      559.49      571.76      2.61 o
   2   5   0       98.97       95.39      1.38 o
   3   5   0      130.50      143.92      1.81 o
   4   5   0        0.16       -0.05      0.55 o
   5   5   0      587.97      598.37      4.10 o
   6   5   0      116.48      112.03      2.03 o
   7   5   0       38.10       36.91      1.87 o
   8   5   0       46.15       46.03      4.38 o
   0   6   0     1046.01     1041.49      4.50 o
   1   6   0      667.49      677.09      6.28 o
   2   6   0      480.00      512.04      3.68 o
   3   6   0      103.36       97.92      1.57 o
   4   6   0      218.40      217.83      2.29 o
   5   6   0       72.77       74.45      1.63 o
   6   6   0      138.01      133.11      2.27 o
   7   6   0       48.96       47.67      2.06 o
   8   6   0        0.01        0.18      1.74 o
   1   7   0      989.85      982.29      5.97 o
   2   7   0      277.83      276.87      1.88 o
   3   7   0       31.89       27.36      0.92 o
   4   7   0      661.20      657.80      4.40 o
   5   7   0        0.61        1.37      0.77 o
   6   7   0        9.51        9.08      0.95 o
   7   7   0       83.70       77.28      2.50 o
   8   7   0       27.96       28.35      3.52 o
   0   8   0      260.49      258.02      4.33 o
   1   8   0       59.38       57.22      0.95 o
   2   8   0        7.94        8.35      0.98 o
   3   8   0      177.92      173.40      2.21 o
   4   8   0       31.60       37.14      1.50 o
   5   8   0        9.27       10.41      0.92 o
   6   8   0        6.27        7.75      1.08 o
   7   8   0        4.03        5.69      1.68 o
   8   8   0        4.67        5.55      2.79 o
   1   9   0      231.19      227.63      2.55 o
   2   9   0       26.91       28.18      1.43 o
   3   9   0      929.27      899.11      7.81 o
   4   9   0        9.86       11.11      0.96 o
   5   9   0       46.89       47.42      2.00 o
   6   9   0        0.04       -0.59      1.20 o
   7   9   0       63.66       71.41      4.55 o
   0  10   0      397.35      406.34      4.28 o
   1  10   0      253.73      243.96      2.95 o
   2  10   0        7.95        7.51      0.97 o
   3  10   0      172.44      161.84      3.22 o
   4  10   0       91.55       78.80      2.99 o
   5  10   0       52.55       43.43      2.02 o
   6  10   0        1.48        1.01      1.58 o
   7  10   0       23.26       17.45      2.93 o
   1  11   0     1214.64     1187.34      6.56 o
   2  11   0       21.15       20.75      1.26 o
   3  11   0        3.14        2.79      1.03 o
   4  11   0       24.67       23.04      2.02 o
   5  11   0      116.44      129.26      3.68 o
   6  11   0        0.88        0.47      1.43 o
   0  12   0        0.52        1.64      2.74 o
   1  12   0      172.59      191.69      8.31 o
   2  12   0       31.63       32.94      2.12 o
   3  12   0       20.94       24.01      2.07 o
   4  12   0        6.39        8.52      1.83 o
   5  12   0        0.31        1.30      1.83 o
   1  13   0      120.77      114.74      4.83 o
   2  13   0        2.29        2.17      2.13 o
   3  13   0       17.01       18.70      1.95 o
   4  13   0        1.36        0.67      1.63 o
   0  14   0       95.61      110.53      7.00 o
   1  14   0       13.37       11.60      2.44 o
   2  14   0        4.97        8.70      2.23 o
   3  14   0       31.93       34.93      3.38 o
  -9   1   1      190.52      191.45      5.15 o
  -8   1   1       83.18       80.25      2.34 o
  -7   1   1      105.73      111.33      2.82 o
  -6   1   1      356.99      349.49      2.80 o
  -5   1   1       90.61       97.68      1.40 o
  -4   1   1      235.32      239.74      1.75 o
  -3   1   1      150.65      165.13      1.25 o
  -2   1   1     1529.45     1525.09      3.71 o
   1   1   1       80.56       84.57      1.73 o
   2   1   1     2231.14     2063.50      8.32 o
   3   1   1        5.09        4.42      0.47 o
   4   1   1      330.67      351.38      2.74 o
   5   1   1       23.42       27.73      0.86 o
   6   1   1       30.83       34.21      1.34 o
   7   1   1       52.88       51.75      1.70 o
   8   1   1       41.69       44.81      3.57 o
   9   1   1      152.18      154.26      6.08 o
  -9   2   1       64.75       62.84      3.82 o
  -8   2   1       44.80       48.30      2.77 o
  -7   2   1        6.00        4.29      0.82 o
  -6   2   1      193.57      196.74      2.25 o
  -5   2   1      104.37       95.15      1.30 o
  -4   2   1     1624.36     1604.43      4.65 o
  -3   2   1       48.84       45.62      0.79 o
  -2   2   1     9444.23     8806.49    100.38 o
  -1   2   1       61.38       60.12      1.73 o
   0   2   1       95.30       97.47      1.16 o
   1   2   1     1922.51     1928.22      5.71 o
   2   2   1     2379.00     2333.80     11.18 o
   3   2   1       51.78       50.50      0.88 o
   4   2   1      451.44      459.95      3.37 o
   5   2   1      373.57      393.98      4.05 o
   6   2   1      109.55      111.52      2.04 o
   7   2   1      450.83      465.64      4.50 o
   8   2   1       23.28       22.58      3.06 o
   9   2   1        1.23        1.04      2.54 o
  -9   3   1        3.54        2.93      1.92 o
  -8   3   1        2.31        3.58      1.78 o
  -7   3   1       81.90       77.74      2.34 o
  -6   3   1      115.85      121.64      1.80 o
  -5   3   1        5.76        3.16      0.56 o
  -4   3   1        6.53       10.36      0.67 o
  -3   3   1      288.29      281.00      1.96 o
  -2   3   1      178.20      207.75      1.56 o
   0   3   1     1268.48     1184.43      5.28 o
   1   3   1     1013.07      994.43      4.10 o
   2   3   1      173.42      183.45      1.93 o
   3   3   1        0.52        0.23      0.40 o
   4   3   1       27.32       30.68      0.89 o
   5   3   1        5.34        2.58      0.73 o
   6   3   1       14.86       16.10      1.18 o
   7   3   1        6.03        2.71      1.36 o
   8   3   1        3.97        4.29      2.42 o
   9   3   1        2.34        5.62      3.77 o
  -9   4   1      187.21      196.58      5.26 o
  -8   4   1       19.09       22.47      2.24 o
  -7   4   1       27.88       27.52      1.42 o
  -6   4   1      119.06      119.01      2.07 o
  -5   4   1        3.75        2.59      0.61 o
  -4   4   1        3.55        3.90      0.62 o
  -3   4   1      499.45      536.04      2.85 o
  -2   4   1      110.36      116.81      1.30 o
  -1   4   1     1255.01     1176.54      4.64 o
   0   4   1      519.35      530.42      2.24 o
   1   4   1        3.39        5.96      0.54 o
   2   4   1      853.75      857.67      4.81 o
   4   4   1      251.79      270.34      2.31 o
   5   4   1       21.72       21.69      0.95 o
   6   4   1      606.28      621.99      5.39 o
   7   4   1       63.07       64.24      3.68 o
   8   4   1       12.18       12.21      2.55 o
  -9   5   1       19.67       20.39      3.08 o
  -8   5   1      266.75      254.92      5.47 o
  -7   5   1      447.10      461.26      4.62 o
  -6   5   1      123.63      118.21      2.11 o
  -5   5   1      152.92      156.17      2.17 o
  -4   5   1      126.42      114.22      1.60 o
  -2   5   1     1055.06     1012.87      5.06 o
  -1   5   1      850.47      804.58      4.47 o
   0   5   1       95.56       80.66      1.01 o
   1   5   1       31.96       37.78      0.95 o
   2   5   1      506.12      524.97      4.06 o
   3   5   1       31.51       38.84      1.19 o
   4   5   1       69.54       60.25      1.19 o
   5   5   1       30.95       31.16      1.11 o
   6   5   1       48.43       48.91      1.49 o
   7   5   1      136.15      138.02      4.22 o
   8   5   1       94.13       86.80      8.48 o
  -8   6   1       11.74        9.88      1.94 o
  -7   6   1      165.23      167.67      2.94 o
  -6   6   1        3.97        3.11      0.80 o
  -5   6   1       14.59       14.94      0.98 o
  -4   6   1        3.66        3.21      0.57 o
  -3   6   1       16.42       14.12      0.70 o
  -2   6   1      529.14      550.21      4.73 o
  -1   6   1      664.31      711.41      4.02 o
   0   6   1       80.98       86.82      1.18 o
   2   6   1      440.21      411.40      3.51 o
   3   6   1       12.78       13.06      0.83 o
   4   6   1      148.79      155.50      2.23 o
   5   6   1      692.45      680.61      4.48 o
   6   6   1        0.01        0.21      0.78 o
   7   6   1       22.61       19.96      2.22 o
   8   6   1       78.37       80.49      4.38 o
  -8   7   1       63.55       69.42      4.49 o
  -7   7   1        0.04        0.52      1.21 o
  -6   7   1       83.72       88.21      1.92 o
  -5   7   1        3.43        3.99      0.76 o
  -4   7   1       29.92       28.46      0.96 o
  -3   7   1       52.83       57.67      1.17 o
  -2   7   1      182.27      187.35      2.20 o
  -1   7   1      160.25      145.39      2.14 o
   0   7   1       77.91       69.16      1.04 o
   1   7   1        3.78        3.98      0.54 o
   2   7   1      143.03      152.13      2.15 o
   3   7   1      385.52      416.38      3.45 o
   4   7   1       52.90       50.74      1.74 o
   5   7   1      424.75      428.34      4.24 o
   6   7   1      115.59      120.76      2.87 o
   7   7   1       36.48       33.78      2.56 o
   8   7   1        4.31        4.03      2.32 o
  -8   8   1        1.45        0.79      2.31 o
  -7   8   1       34.41       31.75      1.79 o
  -6   8   1        7.39        7.74      1.30 o
  -5   8   1       81.93       86.90      1.77 o
  -4   8   1      143.99      136.47      1.97 o
  -3   8   1       60.19       66.81      1.99 o
  -2   8   1      935.57      903.62      5.38 o
  -1   8   1      284.22      295.82      3.10 o
   0   8   1       91.36       90.95      1.43 o
   1   8   1       42.23       32.58      0.96 o
   2   8   1       48.85       53.04      1.22 o
   3   8   1        0.04        0.19      0.69 o
   4   8   1       13.58       13.54      1.17 o
   5   8   1      152.63      138.55      2.58 o
   6   8   1        0.48        0.31      1.15 o
   7   8   1       10.85       16.96      2.66 o
  -7   9   1       41.24       51.37      2.81 o
  -6   9   1        0.12        0.26      1.19 o
  -5   9   1       19.58       21.34      1.52 o
  -4   9   1       11.33       10.67      1.88 o
  -3   9   1        4.31        3.01      0.93 o
  -2   9   1      111.01      112.95      2.31 o
  -1   9   1      112.01      119.72      1.95 o
   0   9   1      643.90      642.30      4.30 o
   1   9   1        0.00        0.07      0.55 o
   2   9   1       32.33       32.70      1.09 o
   3   9   1      171.78      172.68      2.05 o
   4   9   1       63.03       67.74      1.86 o
   5   9   1       82.51       78.91      2.26 o
   6   9   1       64.66       75.10      2.30 o
   7   9   1        0.72       -0.90      2.44 o
  -7  10   1      173.28      196.63      7.00 o
  -6  10   1        7.92        7.30      1.86 o
  -5  10   1       76.98       83.71      2.67 o
  -4  10   1       20.89       25.48      2.40 o
  -3  10   1      104.10       92.10      2.54 o
  -2  10   1      217.44      208.22      2.95 o
  -1  10   1        0.00        0.03      0.80 o
   0  10   1      155.21      156.91      2.47 o
   1  10   1       41.61       43.94      1.13 o
   2  10   1       23.05       23.44      0.78 o
   3  10   1       28.22       29.83      0.94 o
   4  10   1       42.60       48.73      2.20 o
   5  10   1       36.03       42.13      1.85 o
   6  10   1        6.56        4.69      1.59 o
  -6  11   1       48.12       53.76      3.42 o
  -5  11   1       31.54       22.44      2.63 o
  -4  11   1        6.56        5.71      1.84 o
  -3  11   1       53.02       50.98      1.74 o
  -2  11   1       10.10       10.63      1.10 o
  -1  11   1      154.48      152.69      2.96 o
   0  11   1       14.43       15.47      1.31 o
   1  11   1      227.09      225.66      2.76 o
   2  11   1       23.24       24.77      0.92 o
   3  11   1       90.65       90.27      3.46 o
   4  11   1       98.71       98.61      2.98 o
   5  11   1       47.27       54.92      2.11 o
   6  11   1        9.73        9.76      2.87 o
  -5  12   1        0.01        0.11      1.55 o
  -4  12   1       25.31       23.74      2.13 o
  -3  12   1       48.93       42.77      2.92 o
  -2  12   1      159.01      175.32      3.55 o
  -1  12   1      162.84      160.26      3.60 o
   0  12   1        0.29        0.15      0.81 o
   1  12   1      134.80      116.77      5.38 o
   2  12   1      118.01      119.36      7.99 o
   3  12   1      219.05      222.21      6.85 o
   4  12   1        8.10        6.08      1.94 o
   5  12   1       16.92       24.61      2.65 o
  -4  13   1        0.22       -0.06      1.49 o
  -3  13   1        0.57       -0.57      1.38 o
  -2  13   1       40.44       53.38      3.65 o
  -1  13   1      107.99      104.05      4.76 o
   0  13   1      136.99      144.77      5.39 o
   1  13   1       42.73       47.51      3.54 o
   2  13   1       10.54       13.78      2.47 o
   3  13   1      223.74      254.98      6.99 o
   4  13   1        2.96        4.65      2.07 o
  -3  14   1       64.33       65.55      5.92 o
  -2  14   1       95.74       95.42      4.72 o
  -1  14   1        1.16        2.55      2.15 o
   0  14   1       40.99       39.58      3.57 o
   1  14   1        0.02        0.40      2.22 o
   2  14   1       67.37       75.13      4.42 o
  -9   0   2      211.61      219.58      6.59 o
  -8   0   2       41.42       39.76      3.11 o
  -7   0   2      304.93      294.53      4.16 o
  -6   0   2      759.57      796.62      8.27 o
  -5   0   2       26.89       31.99      1.22 o
  -4   0   2      427.95      405.27      4.42 o
  -3   0   2     2384.53     2352.36      7.18 o
  -2   0   2     6132.60     5843.68     11.21 o
  -1   0   2      303.11      264.20      2.79 o
   1   0   2       97.60       90.74      1.25 o
   2   0   2        0.00        0.31      0.31 o
   3   0   2     2462.12     2561.24     13.80 o
   4   0   2      313.69      345.58      3.68 o
   5   0   2      440.69      468.74      4.43 o
   6   0   2       19.18       17.26      1.36 o
   7   0   2       50.85       52.03      5.23 o
   8   0   2      425.18      403.28     12.59 o
  -9   1   2       60.73       57.24      2.68 o
  -8   1   2       47.09       48.70      2.32 o
  -7   1   2      110.71      105.59      1.98 o
  -6   1   2        1.93        0.94      0.64 o
  -5   1   2       14.62       16.62      0.74 o
  -4   1   2      130.82      132.99      1.33 o
  -3   1   2       58.25       60.56      0.84 o
  -2   1   2    16827.38    15283.53     94.80 o
  -1   1   2      125.93      114.69      2.02 o
   0   1   2      159.56      132.77      1.86 o
   1   1   2      159.26      141.67      1.74 o
   2   1   2      433.18      438.14      3.10 o
   3   1   2      529.53      540.59      4.97 o
   4   1   2       23.36       15.70      0.87 o
   5   1   2       15.02       17.15      0.92 o
   6   1   2       28.68       25.35      1.04 o
   7   1   2      178.28      198.56      9.01 o
   8   1   2      113.77      107.56      5.03 o
  -9   2   2        5.01        4.27      1.51 o
  -8   2   2       41.15       39.46      2.20 o
  -7   2   2       41.65       42.19      1.50 o
  -6   2   2       29.51       34.21      0.98 o
  -5   2   2      318.73      310.54      2.22 o
  -4   2   2      410.02      442.41      2.79 o
  -3   2   2       85.11       79.57      1.01 o
  -2   2   2     9915.56     9119.89     23.08 o
  -1   2   2        7.76        8.53      0.71 o
   0   2   2       24.21       20.54      0.84 o
   1   2   2     1233.54     1173.84     11.21 o
   2   2   2      454.56      447.28      3.91 o
   3   2   2       95.45       95.64      2.06 o
   4   2   2        4.33        3.10      0.52 o
   5   2   2       29.83       29.39      0.95 o
   6   2   2        5.41        5.47      0.59 o
   7   2   2       20.97       23.55      2.90 o
   8   2   2       46.49       50.30      3.97 o
  -9   3   2       89.22       96.45      4.45 o
  -8   3   2        3.08        2.96      1.40 o
  -7   3   2        0.18       -0.19      0.84 o
  -6   3   2        0.04        0.92      0.69 o
  -5   3   2      115.90      118.32      1.68 o
  -4   3   2     3355.36     3339.53     11.25 o
  -3   3   2      740.91      749.35      3.85 o
  -2   3   2     6762.35     6507.56     20.00 o
  -1   3   2        2.10        1.82      0.38 o
   0   3   2        7.83        8.36      0.73 o
   1   3   2       66.41       59.54      1.50 o
   2   3   2      592.73      578.04      3.67 o
   3   3   2      177.10      183.78      1.86 o
   4   3   2       46.11       33.17      1.57 o
   5   3   2        0.22        0.50      0.37 o
   6   3   2        6.26        6.49      0.66 o
   7   3   2       77.06       85.79      4.38 o
   8   3   2        2.66        2.80      2.38 o
  -9   4   2       21.58       20.61      2.33 o
  -8   4   2      124.54      126.99      3.80 o
  -7   4   2       77.26       78.14      1.90 o
  -6   4   2        8.14        8.05      0.84 o
  -5   4   2       26.07       29.38      0.91 o
  -4   4   2     1672.10     1698.94      8.01 o
  -3   4   2     2684.53     2686.55      6.23 o
  -2   4   2      280.85      279.11      3.29 o
  -1   4   2      118.28      125.69      1.51 o
   0   4   2     3522.64     3458.36      7.37 o
   1   4   2        3.33        2.65      0.64 o
   2   4   2      213.36      223.93      2.49 o
   3   4   2     2490.42     2546.65      8.07 o
   4   4   2      198.89      187.84      2.27 o
   5   4   2       14.64       14.10      1.60 o
   6   4   2        1.78        2.76      2.16 o
   7   4   2       17.44       14.50      2.53 o
   8   4   2       42.82       46.13      6.45 o
  -9   5   2        4.84        4.84      2.53 o
  -8   5   2       32.10       35.90      1.94 o
  -7   5   2       31.42       31.22      1.52 o
  -6   5   2      192.28      191.47      2.38 o
  -5   5   2        0.11        0.25      0.59 o
  -4   5   2       10.23       10.55      0.62 o
  -3   5   2      409.51      425.69      2.63 o
  -2   5   2       66.10       70.71      1.43 o
  -1   5   2      403.31      447.14      3.30 o
   0   5   2       10.93       12.27      0.68 o
   1   5   2      229.32      231.71      2.39 o
   2   5   2      288.36      299.40      4.12 o
   3   5   2        0.06       -0.19      0.64 o
   4   5   2      297.12      302.85      3.61 o
   5   5   2      464.45      446.36      4.12 o
   6   5   2      104.61      100.69      4.34 o
   7   5   2       13.86       17.38      2.83 o
   8   5   2       75.48       77.40      4.62 o
  -9   6   2        9.92        8.95      2.93 o
  -8   6   2        0.20       -0.13      1.25 o
  -7   6   2      190.55      192.86      3.13 o
  -6   6   2       57.51       61.04      1.59 o
  -5   6   2       30.05       26.21      1.04 o
  -4   6   2      111.42      109.23      1.48 o
  -3   6   2      258.45      253.60      4.67 o
  -2   6   2        8.93       13.79      0.78 o
  -1   6   2      380.09      419.68      3.48 o
   0   6   2      782.62      815.51      4.76 o
   1   6   2      118.23      107.70      1.80 o
   2   6   2       40.52       43.96      1.34 o
   3   6   2        1.60        1.19      0.75 o
   4   6   2       29.56       28.60      1.23 o
   5   6   2       11.41        7.28      0.93 o
   6   6   2      262.29      260.86      5.05 o
   7   6   2      267.25      283.54      5.62 o
   8   6   2      123.69      124.55      5.47 o
  -8   7   2        2.37        0.15      1.66 o
  -7   7   2        0.03       -0.06      1.16 o
  -6   7   2        4.40        3.03      0.88 o
  -5   7   2      790.65      753.65      4.47 o
  -4   7   2        0.10        0.05      0.47 o
  -3   7   2        0.22        1.29      0.60 o
  -2   7   2      416.64      400.62      3.16 o
  -1   7   2      225.40      238.78      2.63 o
   0   7   2       27.18       27.00      0.94 o
   1   7   2      250.43      291.55      2.69 o
   2   7   2      177.25      174.28      2.57 o
   3   7   2        1.58        0.40      0.92 o
   4   7   2        4.43        1.47      0.95 o
   5   7   2       20.66       28.70      1.36 o
   6   7   2        1.42        2.30      1.56 o
   7   7   2        0.77       -0.46      1.65 o
  -8   8   2        0.08        0.43      1.67 o
  -7   8   2        7.89        8.78      1.93 o
  -6   8   2      130.72      123.05      2.69 o
  -5   8   2      342.21      317.15      4.09 o
  -4   8   2      138.25      144.06      2.69 o
  -3   8   2      205.19      193.59      2.58 o
  -2   8   2        7.03        9.18      0.81 o
  -1   8   2      220.25      226.88      2.73 o
   0   8   2      139.25      133.91      1.89 o
   1   8   2      144.87      145.16      2.03 o
   2   8   2       37.71       33.64      1.19 o
   3   8   2      345.70      322.13      3.58 o
   4   8   2      186.42      175.17      3.11 o
   5   8   2       15.77       13.13      1.60 o
   6   8   2        0.54        1.00      1.57 o
   7   8   2        1.01        2.24      1.72 o
  -7   9   2        0.08       -1.12      1.96 o
  -6   9   2       34.10       31.56      3.08 o
  -5   9   2       37.38       32.22      1.63 o
  -4   9   2       32.85       34.65      1.60 o
  -3   9   2     1111.01     1037.57      7.68 o
  -2   9   2       52.26       55.32      1.72 o
  -1   9   2      351.35      346.24      4.43 o
   0   9   2        5.45        9.35      0.76 o
   1   9   2        2.76        1.29      0.69 o
   2   9   2      421.41      404.34      5.69 o
   3   9   2       94.88      104.06      2.20 o
   4   9   2       38.15       35.53      1.69 o
   5   9   2       11.94        8.19      1.29 o
   6   9   2       59.05       56.93      2.97 o
  -7  10   2        0.78       -0.37      2.11 o
  -6  10   2      191.80      184.88      7.87 o
  -5  10   2       27.84       27.88      1.57 o
  -4  10   2       75.32       84.05      2.41 o
  -3  10   2        3.80        1.35      0.91 o
  -2  10   2       38.56       39.56      1.59 o
  -1  10   2      331.04      311.82      4.00 o
   0  10   2      186.85      179.24      2.27 o
   1  10   2      341.53      334.94      3.71 o
   2  10   2        2.51        1.32      0.88 o
   3  10   2       41.35       37.51      1.51 o
   4  10   2       21.59       16.51      1.89 o
   5  10   2       73.65       85.78      2.73 o
   6  10   2        7.41        7.86      1.92 o
  -6  11   2        6.86        8.44      2.28 o
  -5  11   2        0.08        1.52      1.93 o
  -4  11   2        0.00        1.13      1.77 o
  -3  11   2       24.65       19.84      1.36 o
  -2  11   2      130.30      143.91      2.81 o
  -1  11   2      945.50      931.46      7.10 o
   0  11   2        7.16        7.54      0.70 o
   1  11   2      293.31      301.69      3.55 o
   2  11   2        7.27        6.82      0.95 o
   3  11   2       10.53        6.85      1.66 o
   4  11   2      105.85      111.42      3.70 o
   5  11   2        0.03       -1.22      1.72 o
  -5  12   2       17.29       20.37      2.62 o
  -4  12   2        1.76        1.68      1.81 o
  -3  12   2      121.91      131.69      4.57 o
  -2  12   2       41.79       40.75      2.31 o
  -1  12   2      142.49      156.97      3.19 o
   0  12   2       20.97       20.84      1.59 o
   1  12   2       16.64       13.52      2.30 o
   2  12   2        1.75        0.44      1.81 o
   3  12   2      104.28      121.89      5.08 o
   4  12   2        0.16       -0.14      1.73 o
  -4  13   2        4.19        8.23      1.72 o
  -3  13   2      153.31      143.68      4.10 o
  -2  13   2        8.85       10.09      1.61 o
  -1  13   2      117.21      121.73      5.20 o
   0  13   2       32.98       34.71      3.03 o
   1  13   2        4.59        5.98      2.19 o
   2  13   2        4.95        3.73      2.01 o
   3  13   2        1.93        5.60      2.12 o
  -3  14   2      181.95      189.57      6.58 o
  -2  14   2       13.25       17.55      2.85 o
  -1  14   2       38.74       40.59      3.52 o
   0  14   2        5.76        4.32      2.47 o
   1  14   2        0.94        2.13      2.33 o
   2  14   2       12.33       11.80      2.42 o
 -10   1   3       29.71       29.55      2.25 o
  -9   1   3        8.39        5.57      1.57 o
  -8   1   3      195.07      187.31      3.88 o
  -7   1   3        7.75        7.67      0.99 o
  -6   1   3      219.08      223.69      2.23 o
  -5   1   3        2.89        1.72      0.52 o
  -4   1   3      597.76      577.88      2.68 o
  -3   1   3       55.86       48.09      1.00 o
  -2   1   3        6.95       10.28      0.80 o
  -1   1   3      794.29      781.70      5.43 o
   0   1   3     3875.09     3492.32     11.62 o
   1   1   3      229.11      236.87      1.72 o
   2   1   3      897.14      904.21      8.51 o
   3   1   3      228.18      244.57      2.71 o
   4   1   3      318.02      352.23      4.23 o
   5   1   3       76.07       85.29      1.66 o
   6   1   3      303.58      310.48      3.22 o
   7   1   3       26.74       27.14      3.13 o
   8   1   3      170.36      171.77      6.30 o
  -9   2   3      134.53      136.50      3.66 o
  -8   2   3      269.59      263.01      4.54 o
  -7   2   3       92.83       97.24      2.03 o
  -6   2   3        1.84        2.43      0.58 o
  -5   2   3       45.87       47.98      0.98 o
  -4   2   3     1174.81     1184.78      3.86 o
  -3   2   3       52.56       44.05      0.88 o
  -2   2   3      104.86      109.58      1.67 o
  -1   2   3      810.33      831.99      8.48 o
   0   2   3       38.98       32.20      0.93 o
   1   2   3      793.09      835.46      3.63 o
   2   2   3       98.37       98.55      2.04 o
   3   2   3       71.94       70.49      2.25 o
   4   2   3       95.59      103.29      1.87 o
   5   2   3      210.94      204.54      3.58 o
   6   2   3       16.53       16.64      1.16 o
   7   2   3        2.63        0.51      2.51 o
   8   2   3      235.65      244.54      7.41 o
  -9   3   3       11.07       11.02      1.68 o
  -8   3   3        8.98        9.38      1.47 o
  -7   3   3        0.31       -0.11      0.75 o
  -6   3   3       62.86       64.93      1.21 o
  -5   3   3       61.84       67.81      1.15 o
  -4   3   3     1649.69     1689.30      4.43 o
  -3   3   3       11.49       11.76      0.89 o
  -2   3   3     1898.18     2008.61      7.92 o
  -1   3   3        5.85        5.50      0.55 o
   0   3   3        8.00        9.63      0.83 o
   1   3   3        0.87        1.41      0.63 o
   2   3   3      517.89      542.08      5.32 o
   3   3   3      158.42      190.36      2.85 o
   4   3   3      639.64      661.64      6.03 o
   5   3   3      303.42      300.50      5.51 o
   6   3   3       46.88       49.13      2.31 o
   7   3   3       61.87       70.77      2.76 o
   8   3   3        0.30       -1.27      2.30 o
  -9   4   3       41.11       36.59      3.85 o
  -8   4   3        0.01        0.23      1.14 o
  -7   4   3       32.57       30.28      1.51 o
  -6   4   3        6.20        5.60      0.83 o
  -5   4   3       32.35       36.08      0.93 o
  -4   4   3     2219.92     2218.01      9.27 o
  -3   4   3       22.61       32.15      1.08 o
  -2   4   3      373.60      374.42      3.08 o
  -1   4   3        7.04        5.17      0.59 o
   0   4   3      196.84      190.32      2.60 o
   1   4   3       14.14       17.19      0.96 o
   2   4   3        7.49        5.16      0.59 o
   3   4   3       58.67       66.82      1.89 o
   4   4   3      212.30      230.12      3.48 o
   5   4   3       80.00       85.56      2.80 o
   6   4   3      135.12      134.58      3.63 o
   7   4   3       52.55       53.90      2.64 o
   8   4   3       77.54       78.65      6.04 o
  -9   5   3       27.51       23.85      3.38 o
  -8   5   3      126.14      125.06      2.91 o
  -7   5   3       40.26       41.76      1.51 o
  -6   5   3      156.11      152.32      2.08 o
  -5   5   3       72.44       72.08      1.26 o
  -4   5   3      849.86      879.09      5.73 o
  -3   5   3      249.66      279.46      2.25 o
  -2   5   3      260.72      224.49      3.10 o
  -1   5   3       18.09       13.45      0.92 o
   0   5   3     1690.29     1764.37      8.75 o
   1   5   3      107.29      106.77      2.03 o
   2   5   3       10.09        9.59      0.77 o
   3   5   3       16.16       16.34      0.90 o
   4   5   3       49.59       44.43      1.15 o
   5   5   3      207.85      212.24      4.32 o
   6   5   3        0.22       -0.06      1.53 o
   7   5   3      112.12      116.76      3.76 o
  -9   6   3        7.62        9.11      2.06 o
  -8   6   3       36.72       36.07      2.57 o
  -7   6   3      137.31      136.97      2.55 o
  -6   6   3        5.33        3.64      0.73 o
  -5   6   3        6.30        6.90      0.55 o
  -4   6   3      902.72      872.11      4.19 o
  -3   6   3      320.21      305.04      2.57 o
  -2   6   3       16.87       15.25      1.16 o
   0   6   3       78.73       77.64      1.49 o
   1   6   3      694.79      755.09      5.38 o
   2   6   3      616.45      600.67      4.42 o
   3   6   3        1.22        2.09      0.75 o
   4   6   3      127.19      131.48      2.15 o
   5   6   3        0.12       -0.07      0.52 o
   6   6   3        9.44        7.35      1.69 o
   7   6   3       14.49       21.77      2.34 o
  -8   7   3        0.44        0.34      1.66 o
  -7   7   3       11.68       10.37      1.95 o
  -6   7   3       31.71       29.68      1.28 o
  -5   7   3      186.26      192.54      3.74 o
  -4   7   3       17.23       16.30      1.31 o
  -3   7   3        3.18        2.61      0.44 o
  -2   7   3       55.47       49.00      1.22 o
  -1   7   3      264.48      255.11      2.88 o
   0   7   3       47.74       51.08      1.31 o
   1   7   3       11.35       16.24      0.90 o
   2   7   3      164.27      162.07      2.52 o
   3   7   3      200.01      209.21      3.24 o
   4   7   3       21.14       20.07      1.26 o
   5   7   3      124.13      131.91      2.49 o
   6   7   3        0.59        0.44      1.69 o
   7   7   3        0.36        0.53      1.77 o
  -8   8   3       46.69       47.25      4.80 o
  -7   8   3        1.07        2.22      2.20 o
  -6   8   3        0.06        0.08      0.40 o
  -5   8   3       31.79       30.28      1.38 o
  -4   8   3      175.56      198.15      5.15 o
  -3   8   3      245.01      250.49      2.85 o
  -2   8   3        4.44        4.67      0.84 o
  -1   8   3       14.40       12.73      1.20 o
   0   8   3       10.18        9.34      0.78 o
   1   8   3        0.88        1.39      0.70 o
   2   8   3       59.60       52.16      1.86 o
   3   8   3      678.87      641.00      5.89 o
   4   8   3        7.12        5.32      1.04 o
   5   8   3       31.81       27.62      2.18 o
   6   8   3      111.77      123.56      4.03 o
  -8   9   3        0.64        1.15      2.49 o
  -7   9   3        5.29        3.13      1.97 o
  -6   9   3        5.06        6.35      2.08 o
  -5   9   3        0.05        0.10      1.87 o
  -4   9   3      320.52      285.55      5.58 o
  -3   9   3       10.39        9.42      0.95 o
  -2   9   3       35.60       35.78      1.48 o
  -1   9   3       47.03       49.16      1.94 o
   0   9   3        6.91        7.85      0.80 o
   1   9   3      124.05      120.13      2.05 o
   2   9   3       15.54       18.24      1.20 o
   3   9   3      206.74      197.21      4.17 o
   4   9   3       47.41       42.14      2.20 o
   5   9   3      112.28      116.41      3.86 o
   6   9   3       11.89       10.66      2.04 o
  -7  10   3       25.09       31.13      3.08 o
  -6  10   3        5.82        5.44      2.11 o
  -5  10   3       34.11       33.25      2.89 o
  -4  10   3       50.41       52.93      1.87 o
  -3  10   3      339.25      317.52      3.77 o
  -2  10   3      147.08      141.03      2.70 o
  -1  10   3       62.51       59.14      2.21 o
   0  10   3        1.53        1.03      0.68 o
   1  10   3      794.88      783.90      5.53 o
   2  10   3      308.64      310.58      3.76 o
   3  10   3      226.70      225.61      3.80 o
   4  10   3        6.89        8.47      1.60 o
   5  10   3      145.67      144.87      6.10 o
  -6  11   3       57.11       55.09      4.13 o
  -5  11   3       28.01       21.38      2.60 o
  -4  11   3        1.25        1.40      1.89 o
  -3  11   3        0.46        0.82      1.57 o
  -2  11   3       46.17       44.93      2.02 o
  -1  11   3       51.42       49.52      1.91 o
   0  11   3      280.01      289.49      3.00 o
   1  11   3      244.52      250.43      4.41 o
   2  11   3       13.09       13.75      1.32 o
   3  11   3       41.13       45.68      2.57 o
   4  11   3       33.49       31.56      2.25 o
   5  11   3       42.36       34.99      2.67 o
  -6  12   3        0.66        0.68      2.30 o
  -5  12   3       15.59       18.93      2.64 o
  -4  12   3       28.14       32.19      2.85 o
  -3  12   3       17.96       16.81      2.21 o
  -2  12   3        2.29        2.27      1.63 o
  -1  12   3       70.43       69.25      2.78 o
   0  12   3       10.72       12.50      1.54 o
   1  12   3      230.44      234.42      6.36 o
   2  12   3       29.49       30.37      2.70 o
   3  12   3       74.65       75.24      3.26 o
   4  12   3        0.00       -2.20      2.20 o
  -4  13   3      156.62      154.88      9.17 o
  -3  13   3        4.66        2.08      1.48 o
  -2  13   3       23.58       22.93      2.05 o
  -1  13   3       52.12       47.13      4.87 o
   0  13   3        0.16       -0.54      2.16 o
   1  13   3       32.01       28.73      2.89 o
   2  13   3       35.27       38.80      3.30 o
   3  13   3      251.95      256.62     15.75 o
  -3  14   3       71.59       76.18      9.69 o
  -2  14   3       73.70       76.70      4.58 o
  -1  14   3       54.42       60.86      4.02 o
   0  14   3       18.39       23.67      3.19 o
   1  14   3        5.85        9.71      2.43 o
 -10   0   4       51.77       49.52      3.77 o
  -9   0   4      239.12      242.27      7.51 o
  -8   0   4        0.69        0.24      1.71 o
  -7   0   4      355.11      335.08      5.06 o
  -6   0   4      562.72      539.32      4.75 o
  -5   0   4      232.94      261.33      3.53 o
  -4   0   4      207.69      196.96      2.73 o
  -3   0   4       17.11       12.81      2.08 o
  -2   0   4       82.47       71.59      3.22 o
  -1   0   4     1851.51     1840.82     14.21 o
   0   0   4      889.91      873.12      5.53 o
   1   0   4      594.51      605.41      4.26 o
   3   0   4       75.83       62.69      2.85 o
   4   0   4        0.77        0.98      2.71 o
   5   0   4      242.29      254.55      9.00 o
   6   0   4      601.70      577.46     14.13 o
   7   0   4       18.74       19.96      4.41 o
 -10   1   4       10.62       10.70      1.78 o
  -9   1   4       47.49       44.22      2.38 o
  -8   1   4       14.52       14.26      1.34 o
  -7   1   4      234.31      240.42      3.46 o
  -6   1   4        0.96        0.46      0.61 o
  -5   1   4      710.98      720.58      3.69 o
  -4   1   4        6.43        7.68      0.72 o
  -3   1   4        1.94        1.65      0.55 o
  -2   1   4        5.15        3.80      0.81 o
  -1   1   4      156.09      172.65      2.07 o
   0   1   4        8.74       10.28      0.60 o
   1   1   4     2348.15     2466.04      8.03 o
   2   1   4       62.78       64.52      1.65 o
   3   1   4      366.65      365.03      5.74 o
   4   1   4       27.68       29.58      1.49 o
   5   1   4        3.13        2.72      0.47 o
   6   1   4       31.91       31.59      4.40 o
   7   1   4        5.33        5.63      2.73 o
 -10   2   4        7.79        6.91      2.23 o
  -9   2   4        1.10        0.38      1.52 o
  -8   2   4       71.64       74.50      2.48 o
  -7   2   4       31.39       32.90      1.34 o
  -6   2   4       58.90       59.92      1.23 o
  -5   2   4      295.46      282.70      2.43 o
  -4   2   4      314.08      342.27      2.67 o
  -3   2   4       23.88       24.45      0.80 o
  -2   2   4     1032.90     1015.36      6.35 o
  -1   2   4       17.93       17.59      0.97 o
   0   2   4      193.80      206.60      2.57 o
   1   2   4      597.74      593.66      3.75 o
   2   2   4        3.73        9.59      1.95 o
   3   2   4      450.30      452.70      4.31 o
   4   2   4        2.94        2.34      0.99 o
   5   2   4      167.41      173.07      4.26 o
   6   2   4      133.56      132.69      2.94 o
   7   2   4        4.67        3.64      2.67 o
  -9   3   4        9.12        9.56      1.58 o
  -8   3   4       36.05       37.21      1.81 o
  -7   3   4        3.97        4.52      0.84 o
  -6   3   4       31.49       30.21      0.98 o
  -5   3   4     1006.02     1034.69      5.23 o
  -4   3   4     2502.50     2542.76      8.58 o
  -3   3   4      358.93      357.66      3.11 o
  -2   3   4      926.74      930.21      4.31 o
  -1   3   4      150.65      130.05      3.79 o
   0   3   4       68.51       67.14      1.47 o
   1   3   4      243.93      287.64      2.45 o
   2   3   4        0.71        1.89      0.25 o
   3   3   4       98.94      103.90      2.09 o
   4   3   4       25.27       25.27      1.64 o
   5   3   4       83.79       84.81      2.65 o
   6   3   4       15.83       19.68      1.70 o
   7   3   4      106.60      106.60      5.11 o
  -9   4   4       76.58       83.02      3.59 o
  -8   4   4        1.85        3.14      1.07 o
  -7   4   4       29.25       30.26      1.32 o
  -6   4   4     1903.78     1903.71      8.07 o
  -5   4   4       54.67       58.26      1.42 o
  -4   4   4     2337.42     2379.81      9.43 o
  -3   4   4      171.87      203.18      3.07 o
  -2   4   4      193.25      194.35      2.64 o
  -1   4   4       78.61       89.31      1.94 o
   0   4   4       42.39       51.64      1.41 o
   1   4   4      143.55      154.37      2.42 o
   2   4   4      129.92      136.74      1.84 o
   3   4   4       61.07       53.41      2.12 o
   4   4   4       17.11       19.28      1.66 o
   5   4   4        8.90        9.51      1.56 o
   6   4   4      200.17      188.96      4.56 o
   7   4   4       82.52       82.14      4.71 o
  -9   5   4       47.82       49.73      2.53 o
  -8   5   4        7.02        5.90      1.69 o
  -7   5   4      169.66      172.63      3.60 o
  -6   5   4      472.69      440.43      5.34 o
  -5   5   4        8.20        7.76      0.88 o
  -4   5   4       96.22       97.32      1.71 o
  -3   5   4      235.53      249.95      3.00 o
  -2   5   4        8.50        7.06      0.58 o
  -1   5   4     1360.41     1380.99      6.13 o
   0   5   4      251.88      244.11      2.70 o
   1   5   4      519.07      533.03      4.89 o
   2   5   4      216.23      220.97      3.36 o
   3   5   4       35.34       33.60      1.67 o
   4   5   4       13.96       15.02      1.65 o
   5   5   4      300.84      301.18      5.20 o
   6   5   4      204.01      220.29      4.78 o
   7   5   4        0.20        0.48      2.60 o
  -9   6   4        2.80        2.95      2.15 o
  -8   6   4       45.47       36.61      2.43 o
  -7   6   4      248.57      242.10      3.95 o
  -6   6   4      682.43      674.55      6.44 o
  -5   6   4      102.18       97.09      2.12 o
  -4   6   4       22.40       20.94      1.07 o
  -3   6   4       63.87       60.75      1.71 o
  -2   6   4      888.79      858.47      4.06 o
  -1   6   4      382.27      388.36      3.51 o
   0   6   4      277.10      286.22      2.71 o
   1   6   4        7.43        6.16      0.93 o
   2   6   4        0.35        0.67      0.69 o
   3   6   4      360.21      346.29      4.03 o
   4   6   4      182.47      175.28      2.33 o
   5   6   4       90.05       97.17      3.33 o
   6   6   4        1.61        3.23      1.67 o
   7   6   4      126.73      126.38      5.77 o
  -8   7   4        5.49        7.01      2.27 o
  -7   7   4      180.36      172.51      4.00 o
  -6   7   4       92.13       98.66      2.30 o
  -5   7   4      237.45      214.64      2.84 o
  -4   7   4        0.61        1.27      0.79 o
  -3   7   4        0.31        1.19      0.42 o
  -2   7   4      773.26      762.37      6.82 o
  -1   7   4       44.31       47.47      1.13 o
   0   7   4       87.64       84.73      1.61 o
   1   7   4      470.32      487.50      5.55 o
   2   7   4       58.81       68.29      2.06 o
   3   7   4       69.19       68.01      2.17 o
   4   7   4       19.16       18.07      1.22 o
   5   7   4       25.21       28.35      2.27 o
   6   7   4        4.61        3.36      1.75 o
  -8   8   4       19.26       18.87      2.67 o
  -7   8   4       31.96       27.11      2.77 o
  -6   8   4       31.33       43.46      3.26 o
  -5   8   4      465.22      433.67     14.61 o
  -4   8   4        0.00        0.61      1.89 o
  -3   8   4      272.64      263.54      4.66 o
  -2   8   4       10.77        8.94      1.01 o
  -1   8   4      218.79      237.97      2.93 o
   0   8   4      422.29      424.29      3.75 o
   1   8   4       85.75       84.06      1.78 o
   2   8   4       68.60       77.18      2.20 o
   3   8   4       51.59       64.99      2.39 o
   4   8   4      221.15      215.67      3.79 o
   5   8   4       99.30      101.14      3.62 o
   6   8   4       14.14       11.03      1.99 o
  -8   9   4        0.14       -1.67      2.21 o
  -7   9   4        2.69        2.11      2.25 o
  -6   9   4       69.21       82.61      4.06 o
  -5   9   4        0.97        0.62      2.06 o
  -4   9   4        8.38        3.76      1.96 o
  -3   9   4      619.23      569.89      5.86 o
  -2   9   4       33.31       36.03      2.23 o
  -1   9   4       61.08       53.72      1.33 o
   0   9   4       72.51       66.97      1.68 o
   1   9   4      154.60      155.07      2.41 o
   2   9   4      413.88      404.65      5.08 o
   3   9   4       72.80       67.93      2.97 o
   4   9   4        0.67        1.67      2.18 o
   5   9   4       18.70       17.74      2.14 o
  -7  10   4        0.03        0.26      2.12 o
  -6  10   4        0.57        0.43      1.99 o
  -5  10   4       50.84       45.72      3.26 o
  -4  10   4       20.25       25.70      4.36 o
  -3  10   4        5.56        3.96      1.08 o
  -2  10   4       48.69       56.64      2.11 o
  -1  10   4        1.33        0.64      1.18 o
   0  10   4       93.45       90.80      1.81 o
   1  10   4        0.61        1.01      0.94 o
   2  10   4        4.87        4.97      1.06 o
   3  10   4       43.97       51.85      2.08 o
   4  10   4      120.07      117.11      5.07 o
   5  10   4       16.76       17.22      2.26 o
  -6  11   4        4.47        3.14      2.18 o
  -5  11   4       41.48       37.75      3.24 o
  -4  11   4       33.14       29.37      2.83 o
  -3  11   4       13.68       12.70      2.17 o
  -2  11   4      132.07      116.38      2.98 o
  -1  11   4        0.03        0.46      1.22 o
   0  11   4       24.35       24.22      1.58 o
   1  11   4      220.65      208.26      3.78 o
   2  11   4        1.10        0.55      1.17 o
   3  11   4        6.58        3.08      1.42 o
   4  11   4        8.20        9.93      2.42 o
  -5  12   4       71.18       80.38      6.30 o
  -4  12   4       24.19       19.83      2.57 o
  -3  12   4       39.83       37.00      3.18 o
  -2  12   4        0.53       -0.06      1.64 o
  -1  12   4       47.26       42.41      2.34 o
   0  12   4        9.91       13.22      1.67 o
   1  12   4        0.16       -0.16      1.20 o
   2  12   4       39.40       43.32      2.65 o
   3  12   4        7.74       11.31      1.87 o
  -4  13   4      106.97      122.94      5.02 o
  -3  13   4       73.04       74.06      3.95 o
  -2  13   4       12.80       13.41      1.81 o
  -1  13   4       72.88       76.47      5.05 o
   0  13   4        1.39        1.38      1.86 o
   1  13   4        0.96        0.12      1.96 o
   2  13   4       40.36       48.25      3.39 o
  -2  14   4        6.01        7.91      2.41 o
  -1  14   4        9.43       10.81      2.40 o
   0  14   4       13.56       22.86      2.83 o
 -10   1   5       14.08       12.54      2.69 o
  -9   1   5       28.07       32.22      3.16 o
  -8   1   5        3.49        2.29      1.40 o
  -7   1   5       48.96       51.40      2.22 o
  -6   1   5      104.26      103.76      2.01 o
  -5   1   5        0.00        0.22      0.58 o
  -4   1   5      371.17      379.07      3.09 o
  -3   1   5      318.22      331.76      3.66 o
  -2   1   5      469.54      463.94      3.96 o
  -1   1   5      393.92      416.02      3.41 o
   0   1   5      222.75      245.82      2.22 o
   1   1   5       40.10       40.26      1.04 o
   2   1   5      754.00      793.09      5.80 o
   3   1   5        9.45       11.11      0.94 o
   4   1   5      243.44      232.17      5.04 o
   5   1   5      253.07      252.85      6.65 o
   6   1   5      468.80      448.31     17.97 o
   7   1   5        9.27       11.07      2.63 o
 -10   2   5      133.45      123.02      5.63 o
  -9   2   5        1.71        2.09      2.22 o
  -8   2   5        1.44        1.31      1.30 o
  -7   2   5       27.60       27.31      1.55 o
  -6   2   5       53.85       53.85      1.51 o
  -5   2   5        0.95        0.77      0.58 o
  -4   2   5      838.05      847.25      4.38 o
  -3   2   5        0.49        1.44      1.10 o
  -2   2   5      381.15      385.83      4.24 o
  -1   2   5      533.97      531.20      3.91 o
   0   2   5        0.63        0.54      0.63 o
   1   2   5       79.14       96.59      1.71 o
   2   2   5      150.21      148.37      4.24 o
   3   2   5       29.11       34.53      1.64 o
   4   2   5      350.10      338.60      4.31 o
   5   2   5      215.25      215.41      3.40 o
   6   2   5        9.79        5.55      2.26 o
   7   2   5       86.61       76.83      4.65 o
  -9   3   5       44.72       45.20      3.46 o
  -8   3   5        7.30        8.87      1.79 o
  -7   3   5       23.30       22.69      2.11 o
  -6   3   5        0.29        0.63      0.68 o
  -5   3   5        0.18       -0.17      0.49 o
  -4   3   5       32.91       40.35      1.20 o
  -3   3   5        0.51        0.16      1.01 o
  -2   3   5        3.30        5.73      1.02 o
  -1   3   5     1048.18     1035.66      5.63 o
   0   3   5      632.84      653.11      4.43 o
   1   3   5       55.11       52.62      1.77 o
   2   3   5      289.45      299.68      4.14 o
   3   3   5       37.90       36.15      1.78 o
   4   3   5      268.84      261.38      4.24 o
   5   3   5       65.52       69.38      2.66 o
   6   3   5        0.08       -0.17      2.58 o
   7   3   5        6.10        4.81      2.17 o
  -9   4   5       80.83       86.49      3.55 o
  -8   4   5       64.75       64.70      2.91 o
  -7   4   5       17.27       18.81      1.88 o
  -6   4   5      121.06      120.64      2.81 o
  -5   4   5       16.16       14.86      1.17 o
  -4   4   5      258.53      264.92      2.85 o
  -3   4   5       15.68        8.90      1.19 o
  -2   4   5      314.85      322.73      4.65 o
   0   4   5       84.59       82.04      1.78 o
   1   4   5      279.64      287.72      2.83 o
   2   4   5       69.74       67.32      1.09 o
   3   4   5       57.54       50.92      2.20 o
   4   4   5      109.68      113.11      3.15 o
   5   4   5        4.04        3.93      1.34 o
   6   4   5       63.72       59.54      4.01 o
   7   4   5       28.03       25.13      3.31 o
  -9   5   5       87.66       85.19      3.51 o
  -8   5   5        3.90        3.22      1.51 o
  -7   5   5       53.00       53.99      2.17 o
  -6   5   5     1463.98     1465.26     12.35 o
  -5   5   5       17.37       16.74      1.29 o
  -4   5   5      132.19      122.33      2.12 o
  -3   5   5       34.41       31.54      1.90 o
  -2   5   5       13.27       11.62      1.32 o
  -1   5   5      118.23      123.63      2.33 o
   0   5   5      507.64      489.37      4.41 o
   1   5   5       33.64       31.57      1.25 o
   2   5   5       45.87       46.01      1.10 o
   3   5   5      474.02      488.09     11.06 o
   4   5   5       30.85       27.72      2.00 o
   5   5   5       46.94       51.17      2.56 o
   6   5   5      104.83      102.67      5.05 o
  -9   6   5        3.33        4.02      1.64 o
  -8   6   5      232.78      215.07      4.89 o
  -7   6   5      164.33      158.76      3.32 o
  -6   6   5      454.50      443.60      4.88 o
  -5   6   5       15.85       14.79      1.38 o
  -4   6   5       29.00       30.03      1.74 o
  -3   6   5      120.72      120.07      2.33 o
  -2   6   5        0.00        0.04      0.63 o
  -1   6   5      248.84      258.57      2.86 o
   0   6   5       38.06       37.90      1.39 o
   1   6   5      126.68      108.20      2.41 o
   2   6   5       57.51       58.78      1.75 o
   3   6   5      183.01      175.69      2.94 o
   4   6   5      155.89      152.81      5.97 o
   5   6   5      141.66      146.46      4.07 o
   6   6   5        5.91        5.89      2.55 o
  -8   7   5       71.75       66.07      3.05 o
  -7   7   5        8.89        9.97      1.64 o
  -6   7   5        0.14        0.07      0.91 o
  -5   7   5      388.55      403.71      4.97 o
  -4   7   5      154.70      150.48      2.83 o
  -3   7   5      144.17      148.40      2.45 o
  -2   7   5      100.19      109.09      1.91 o
  -1   7   5      262.46      270.00      2.84 o
   0   7   5      147.76      151.64      2.41 o
   1   7   5      199.05      189.80      3.23 o
   2   7   5       30.90       28.14      1.47 o
   3   7   5       35.61       36.71      1.66 o
   4   7   5       91.18       95.87      3.40 o
   5   7   5        4.85        6.48      2.38 o
   6   7   5        2.27        2.26      2.34 o
  -8   8   5       40.47       33.82      3.33 o
  -7   8   5       30.44       42.61      3.37 o
  -6   8   5       14.09       15.72      1.37 o
  -5   8   5       15.36       15.87      1.21 o
  -4   8   5       45.66       42.95      2.14 o
  -3   8   5        0.08        0.31      0.43 o
  -2   8   5      147.42      144.67      2.30 o
  -1   8   5        0.60        0.66      0.68 o
   0   8   5       83.22       82.20      1.91 o
   1   8   5      351.31      347.92      3.98 o
   2   8   5       13.57       11.39      1.21 o
   3   8   5      461.11      457.36      5.55 o
   4   8   5      122.76      117.53      4.66 o
   5   8   5      173.79      180.39      4.85 o
  -8   9   5        1.57        1.11      2.53 o
  -7   9   5       13.54       12.01      2.72 o
  -6   9   5      182.01      179.99      5.86 o
  -5   9   5        0.47       -0.52      2.02 o
  -4   9   5       18.78       22.76      2.55 o
  -3   9   5       58.00       48.54      3.16 o
  -2   9   5        2.10        1.33      0.29 o
  -1   9   5      552.70      519.49      4.04 o
   0   9   5      242.09      241.50      3.15 o
   1   9   5       37.50       37.78      1.57 o
   2   9   5       18.62       17.90      1.47 o
   3   9   5       93.56       97.06      2.99 o
   4   9   5       49.14       39.52      3.41 o
   5   9   5       17.35       13.89      2.10 o
  -7  10   5        1.34        3.41      2.14 o
  -6  10   5       72.89       72.90      4.20 o
  -5  10   5       21.54       18.74      2.63 o
  -4  10   5        9.47        9.15      2.16 o
  -3  10   5       11.09       11.92      2.18 o
  -2  10   5      110.45      106.61      2.71 o
  -1  10   5      694.21      668.09      4.94 o
   0  10   5       73.14       72.48      1.90 o
   1  10   5      518.54      503.98      4.95 o
   2  10   5       22.89       18.01      1.56 o
   3  10   5        4.73        4.71      2.38 o
   4  10   5       74.23       83.36      4.39 o
  -6  11   5        0.01       -0.94      2.31 o
  -5  11   5       65.23       54.47      3.83 o
  -4  11   5       34.45       32.44      3.11 o
  -3  11   5       20.71       23.57      2.65 o
  -2  11   5       20.33       23.94      2.54 o
  -1  11   5       14.11       16.50      2.24 o
   0  11   5      151.42      151.62      3.35 o
   1  11   5        7.17        7.20      1.35 o
   2  11   5       22.31       20.04      1.66 o
   3  11   5        5.84        9.74      1.90 o
   4  11   5       77.71       84.44      4.69 o
  -5  12   5       23.29       26.31      3.22 o
  -4  12   5       10.93       13.21      2.39 o
  -3  12   5        0.11       -0.20      1.98 o
  -2  12   5        8.31        7.66      2.02 o
  -1  12   5      132.14      136.15      4.81 o
   0  12   5        8.30        6.53      1.49 o
   1  12   5       61.22       56.16      2.31 o
   2  12   5      112.56      124.34      3.91 o
   3  12   5       27.49       35.14      3.46 o
  -4  13   5       20.37       23.11      4.03 o
  -3  13   5       64.54       78.64      4.16 o
  -2  13   5       30.63       31.45      2.97 o
  -1  13   5      108.62      117.80      5.15 o
   0  13   5        5.43        9.84      2.28 o
   1  13   5        5.38        4.28      2.05 o
 -10   0   6       36.90       42.88      5.44 o
  -9   0   6      516.29      540.23     14.55 o
  -8   0   6       60.41       68.54      8.10 o
  -7   0   6      702.08      710.65     13.21 o
  -6   0   6       68.04       78.33      3.08 o
  -5   0   6       16.01       15.41      1.26 o
  -4   0   6      442.54      417.65      4.31 o
  -3   0   6      342.49      371.52      5.83 o
  -2   0   6       16.85       24.19      1.71 o
  -1   0   6     2268.64     2415.42     12.29 o
   0   0   6      121.82      140.70      2.83 o
   1   0   6       15.79       15.41      1.00 o
   2   0   6       20.63       22.31      1.32 o
   3   0   6      327.18      308.30      9.41 o
   4   0   6      172.00      178.40      8.00 o
   5   0   6        9.58        6.76      3.91 o
   6   0   6       24.40       23.21      4.88 o
 -10   1   6       25.92       24.02      3.12 o
  -9   1   6       52.36       52.17      4.72 o
  -8   1   6      176.77      183.16      6.45 o
  -7   1   6      230.81      230.42      5.16 o
  -6   1   6       14.34       14.48      1.17 o
  -5   1   6       24.03       26.06      1.07 o
  -4   1   6      231.39      242.99      2.50 o
  -3   1   6      426.22      463.25      6.07 o
  -2   1   6      311.62      332.55      4.87 o
  -1   1   6       56.13       71.05      1.68 o
   0   1   6       36.23       34.82      1.11 o
   1   1   6        3.11        7.44      0.91 o
   2   1   6       20.03       22.68      0.74 o
   3   1   6      102.90      107.79      2.29 o
   4   1   6      102.47       90.84      6.08 o
   5   1   6       74.93       76.16      4.25 o
   6   1   6        5.04        3.99      2.88 o
  -9   2   6       42.24       38.90      3.48 o
  -8   2   6       52.47       58.78      3.63 o
  -7   2   6       25.85       26.41      1.53 o
  -6   2   6        2.07        1.67      0.80 o
  -5   2   6      256.00      246.74      2.74 o
  -4   2   6       61.82       70.74      1.63 o
  -3   2   6        3.88        2.43      1.17 o
  -2   2   6       60.13       73.52      1.89 o
  -1   2   6      112.59      113.31      2.06 o
   0   2   6      263.46      310.05      3.19 o
   1   2   6      287.61      292.63      2.93 o
   2   2   6       20.25       17.44      0.67 o
   3   2   6       64.04       70.94      2.25 o
   4   2   6        7.42        5.10      1.02 o
   5   2   6       62.91       66.35      3.99 o
   6   2   6        6.82        5.36      2.38 o
  -9   3   6       86.58       82.16      4.50 o
  -8   3   6      331.60      333.15      6.13 o
  -7   3   6       43.51       42.73      1.68 o
  -6   3   6        6.86        7.45      0.87 o
  -5   3   6       43.68       48.12      1.22 o
  -4   3   6      125.83      122.20      1.79 o
  -3   3   6      554.72      541.10      5.65 o
  -2   3   6       69.63       61.03      1.67 o
  -1   3   6        2.82        5.20      0.85 o
   0   3   6       33.88       28.05      1.80 o
   1   3   6      790.23      760.18      4.88 o
   2   3   6        1.20        1.89      0.46 o
   3   3   6      198.46      198.42      3.80 o
   4   3   6      781.65      760.69      7.21 o
   5   3   6       39.10       30.66      3.16 o
   6   3   6       10.02        7.68      2.50 o
  -9   4   6       97.32      101.65      3.88 o
  -8   4   6       10.00        8.12      1.70 o
  -7   4   6        2.14        2.15      1.51 o
  -6   4   6      177.16      177.62      3.39 o
  -5   4   6        3.73        3.82      1.07 o
  -4   4   6       31.85       28.58      1.58 o
  -3   4   6      983.36      991.88      5.00 o
  -2   4   6       41.06       41.16      1.21 o
   0   4   6       35.58       40.52      1.44 o
   1   4   6        0.08        0.36      0.69 o
   2   4   6      182.72      177.68      2.39 o
   3   4   6       81.74       74.58      2.70 o
   4   4   6       13.72       13.14      1.68 o
   5   4   6      135.96      133.82      3.53 o
   6   4   6        2.11        4.70      2.61 o
  -9   5   6       63.62       59.99      3.14 o
  -8   5   6       82.60       75.48      3.19 o
  -7   5   6      205.12      214.74      3.90 o
  -6   5   6      439.24      426.29      5.06 o
  -5   5   6        0.51        0.46      1.16 o
  -4   5   6       92.27       91.02      2.68 o
  -3   5   6      126.06      112.90      2.76 o
  -2   5   6      297.85      310.42      2.92 o
  -1   5   6      256.93      275.60      3.18 o
   0   5   6        4.73        3.78      0.89 o
   1   5   6       67.23       61.66      1.68 o
   2   5   6       18.43       19.41      0.90 o
   3   5   6      290.02      284.07      5.86 o
   4   5   6        9.08        6.26      1.54 o
   5   5   6      157.65      161.55      4.12 o
   6   5   6       56.77       68.18      4.53 o
  -9   6   6        3.18        2.11      1.72 o
  -8   6   6      204.00      164.59      4.44 o
  -7   6   6      119.71      114.06      3.63 o
  -6   6   6      145.89      136.88      2.92 o
  -5   6   6       10.80       10.56      1.41 o
  -4   6   6       10.84       11.01      1.35 o
  -3   6   6      153.56      148.11      4.74 o
  -2   6   6      592.02      578.42      4.66 o
  -1   6   6        1.71        2.34      1.16 o
   0   6   6       17.57       17.60      1.20 o
   1   6   6       34.72       32.87      1.23 o
   2   6   6      271.03      269.71      3.05 o
   3   6   6        0.04       -0.42      1.81 o
   4   6   6       23.02       26.37      2.22 o
   5   6   6      102.36       99.63      3.54 o
  -8   7   6      729.80      732.96     12.09 o
  -7   7   6      102.66       86.85      3.03 o
  -6   7   6       49.52       54.44      2.34 o
  -5   7   6      337.88      330.86      6.61 o
  -4   7   6      437.48      423.31      5.12 o
  -3   7   6      147.98      138.03      3.02 o
  -2   7   6      116.27      116.74      2.24 o
  -1   7   6        0.94        2.27      1.21 o
   0   7   6      157.68      158.97      3.43 o
   1   7   6      729.36      720.06      8.06 o
   2   7   6       17.18       14.67      1.41 o
   3   7   6       26.16       26.01      2.55 o
   4   7   6       83.00       72.16      4.81 o
   5   7   6       18.35       23.71      2.25 o
  -8   8   6      150.00      130.01      5.57 o
  -7   8   6       17.50       16.37      2.85 o
  -6   8   6       47.29       36.45      1.87 o
  -5   8   6       46.39       46.15      2.16 o
  -4   8   6      141.82      129.14      2.72 o
  -3   8   6      218.17      202.87      4.71 o
  -2   8   6        7.31        9.44      0.99 o
  -1   8   6      246.51      235.01      2.95 o
   0   8   6      198.97      208.37      3.06 o
   1   8   6        2.05        0.86      1.19 o
   2   8   6        0.02       -0.13      1.08 o
   3   8   6       14.61       19.30      2.60 o
   4   8   6      150.08      155.54      4.51 o
   5   8   6        2.86        1.67      1.73 o
  -7   9   6       16.47       12.68      2.80 o
  -6   9   6        0.58        2.45      2.10 o
  -5   9   6        0.16       -0.47      2.09 o
  -4   9   6      117.81      139.66      5.15 o
  -3   9   6        0.09        0.08      0.39 o
  -2   9   6      110.23      112.00      2.53 o
  -1   9   6       66.20       56.27      1.63 o
   0   9   6       38.51       40.55      1.61 o
   1   9   6       64.25       64.88      2.00 o
   2   9   6      322.45      331.44      5.27 o
   3   9   6       38.29       38.13      3.13 o
   4   9   6        5.38        3.33      2.16 o
  -7  10   6       14.35        9.34      4.55 o
  -6  10   6       47.80       48.37      3.59 o
  -5  10   6        0.12        0.18      2.16 o
  -4  10   6       35.49       28.10      2.81 o
  -3  10   6       69.29       57.90      3.81 o
  -2  10   6       11.22        8.02      0.87 o
  -1  10   6        0.07       -0.03      1.10 o
   0  10   6      101.44      101.07      3.28 o
   1  10   6        6.28        4.69      1.24 o
   2  10   6        0.41        0.04      1.14 o
   3  10   6        4.02        4.78      2.17 o
   4  10   6       29.04       30.08      3.19 o
  -6  11   6        0.13       -2.17      2.25 o
  -5  11   6       38.15       40.78      3.49 o
  -4  11   6        7.05        6.66      2.25 o
  -3  11   6       19.50       28.07      2.89 o
  -2  11   6        0.65        2.97      1.86 o
  -1  11   6       55.35       49.72      3.26 o
   0  11   6       43.93       48.47      2.99 o
   1  11   6       13.04       16.51      1.57 o
   2  11   6        8.51       11.36      1.88 o
   3  11   6        0.00        2.31      2.15 o
  -5  12   6       16.59        9.93      2.72 o
  -4  12   6       16.35       12.84      2.81 o
  -3  12   6       95.40      108.79      5.22 o
  -2  12   6       43.52       51.46      3.52 o
  -1  12   6       98.55      103.22      6.36 o
   0  12   6        1.14       -0.86      1.40 o
   1  12   6       17.76       20.02      1.71 o
   2  12   6       11.65       11.06      2.93 o
  -3  13   6       17.42       21.20      5.79 o
  -2  13   6        5.32        6.40      2.24 o
  -1  13   6       33.22       34.05      3.09 o
   0  13   6       74.32       74.53      4.25 o
  -9   1   7        6.70        4.36      2.38 o
  -8   1   7        0.32        0.86      1.99 o
  -7   1   7        4.01        4.41      1.08 o
  -6   1   7      469.46      482.02      5.26 o
  -5   1   7       76.98       85.92      1.88 o
  -4   1   7       46.66       43.03      1.63 o
  -3   1   7       61.45       54.21      1.56 o
  -2   1   7      294.65      322.91      3.44 o
  -1   1   7       79.71       71.26      1.79 o
   0   1   7      427.77      437.84      3.50 o
   1   1   7       23.69       21.91      0.98 o
   2   1   7       56.37       65.16      1.30 o
   3   1   7      935.99      895.57      8.66 o
   4   1   7      104.73       95.38      5.51 o
   5   1   7       95.57       94.82      4.87 o
   6   1   7       30.15       36.59      3.65 o
  -9   2   7        5.71        5.23      2.44 o
  -8   2   7        3.50        2.87      1.77 o
  -7   2   7       40.36       41.42      1.82 o
  -6   2   7       34.61       37.68      1.49 o
  -5   2   7        0.49        0.64      0.78 o
  -4   2   7      117.81      127.97      3.31 o
  -3   2   7      343.20      373.17      3.97 o
  -2   2   7        4.24        1.68      0.95 o
  -1   2   7      120.35      130.78      2.38 o
   0   2   7        3.55        4.61      0.84 o
   1   2   7      100.86       82.52      1.76 o
   2   2   7      364.07      341.71      5.44 o
   3   2   7       90.42       86.69      2.58 o
   4   2   7      110.23      112.52      2.70 o
   5   2   7        5.27        4.02      2.34 o
   6   2   7       17.69       20.82      3.32 o
  -9   3   7       57.16       51.67      3.69 o
  -8   3   7       10.14        8.30      1.88 o
  -7   3   7       12.52       11.15      1.84 o
  -6   3   7      205.72      212.00      3.32 o
  -5   3   7       29.51       25.43      1.15 o
  -4   3   7        1.66        1.93      1.35 o
  -3   3   7       27.09       28.44      1.16 o
  -2   3   7       87.18      103.20      2.05 o
  -1   3   7      110.15      111.23      2.49 o
   0   3   7       67.25       67.04      1.79 o
   1   3   7        3.42        3.43      0.79 o
   2   3   7      296.89      276.38      3.78 o
   3   3   7       76.44       72.29      2.60 o
   4   3   7       72.38       64.01      2.40 o
   5   3   7        0.02       -1.68      2.47 o
  -9   4   7      219.76      213.99      5.46 o
  -8   4   7       20.69       18.48      2.17 o
  -7   4   7        6.92        7.29      1.74 o
  -6   4   7       55.52       58.65      2.25 o
  -5   4   7       42.49       41.33      2.26 o
  -4   4   7       49.95       51.25      1.10 o
  -3   4   7      294.80      284.05      3.13 o
  -2   4   7       43.70       50.03      1.54 o
  -1   4   7      240.44      216.81      2.93 o
   0   4   7        0.43       -0.70      0.86 o
   1   4   7        2.20        0.75      0.78 o
   2   4   7      299.12      282.92      5.09 o
   3   4   7       69.81       67.69      2.66 o
   4   4   7       22.25       20.30      1.83 o
   5   4   7        7.32        7.41      2.44 o
  -9   5   7        6.42        5.58      1.91 o
  -8   5   7        4.50        2.19      1.68 o
  -7   5   7      114.69      113.12      3.65 o
  -6   5   7       89.26       90.61      3.18 o
  -5   5   7       44.54       43.92      2.29 o
  -4   5   7        4.73        4.67      1.37 o
  -3   5   7      252.30      251.50      3.11 o
  -2   5   7       59.04       60.71      1.91 o
  -1   5   7      842.42      834.22      6.36 o
   0   5   7      205.24      207.14      3.19 o
   1   5   7       37.94       39.00      1.60 o
   2   5   7      803.41      783.07      5.96 o
   3   5   7      196.81      189.20      4.26 o
   4   5   7       33.89       34.65      2.26 o
   5   5   7        3.61        2.61      2.58 o
  -8   6   7      207.02      184.43      4.80 o
  -7   6   7       85.85       92.24      3.31 o
  -6   6   7       42.89       46.99      2.41 o
  -5   6   7      224.92      224.33      4.39 o
  -4   6   7       39.59       40.45      3.03 o
  -3   6   7      328.94      308.23      3.28 o
  -2   6   7      248.12      247.04      3.13 o
  -1   6   7      216.19      200.80      3.35 o
   0   6   7       56.23       55.95      2.01 o
   1   6   7      729.79      733.34      6.71 o
   2   6   7      176.32      168.55      2.38 o
   3   6   7       15.72       14.96      2.24 o
   4   6   7       27.75       24.01      3.01 o
   5   6   7        0.75        0.92      2.65 o
  -8   7   7      365.54      362.71      8.96 o
  -7   7   7       12.09       13.92      1.76 o
  -6   7   7        7.00        5.50      1.39 o
  -5   7   7        0.24       -0.86      1.19 o
  -4   7   7      180.52      177.38      3.74 o
  -3   7   7      296.66      276.36      3.16 o
  -2   7   7      155.12      155.10      3.66 o
  -1   7   7       59.46       53.97      2.35 o
   0   7   7       21.29       25.72      1.41 o
   1   7   7        0.20       -0.34      1.14 o
   2   7   7       21.76       24.36      1.51 o
   3   7   7       43.95       42.51      3.07 o
   4   7   7        3.78        1.51      1.65 o
  -8   8   7       67.75       58.62      4.18 o
  -7   8   7       24.49       32.77      4.93 o
  -6   8   7       85.60       97.60      4.77 o
  -5   8   7       10.94        7.25      1.25 o
  -4   8   7       15.94       15.17      2.08 o
  -3   8   7       38.37       27.04      1.77 o
  -2   8   7       19.98       17.33      1.28 o
  -1   8   7      110.24      107.80      2.59 o
   0   8   7       41.33       45.80      1.99 o
   1   8   7       98.75      102.89      2.69 o
   2   8   7      149.55      145.57      3.39 o
   3   8   7       54.46       54.43      3.46 o
   4   8   7        0.94       -0.75      1.70 o
  -7   9   7        4.28        5.27      2.37 o
  -6   9   7       14.25       16.64      2.90 o
  -5   9   7       15.46       16.19      2.49 o
  -4   9   7        0.31        0.10      1.95 o
  -3   9   7      333.50      307.40      4.43 o
  -2   9   7        0.22        1.52      0.95 o
  -1   9   7       25.31       33.11      2.17 o
   0   9   7        0.28        1.37      1.53 o
   1   9   7       32.87       34.49      2.83 o
   2   9   7        0.88        0.09      1.84 o
   3   9   7       58.18       60.05      3.81 o
  -6  10   7        1.08        0.10      2.67 o
  -5  10   7       98.37      104.20      4.99 o
  -4  10   7       70.66       63.68      3.95 o
  -3  10   7        8.42       10.50      2.30 o
  -2  10   7      129.08      119.32      4.80 o
  -1  10   7       70.38       65.14      2.80 o
   0  10   7       16.30       13.36      1.81 o
   1  10   7        5.77        4.97      1.28 o
   2  10   7        6.49        5.01      1.87 o
   3  10   7        0.01       -1.54      2.30 o
  -5  11   7       10.15       15.19      2.77 o
  -4  11   7        5.12        2.80      2.27 o
  -3  11   7       12.80       10.83      2.49 o
  -2  11   7       84.49       79.02      6.98 o
  -1  11   7      122.87      126.70      7.71 o
   0  11   7       36.61       39.33      3.86 o
   1  11   7       18.90       23.94      1.81 o
   2  11   7       16.30       21.01      2.20 o
  -4  12   7        3.52        1.15      2.46 o
  -3  12   7        8.50        9.73      2.68 o
  -2  12   7        3.71        2.88      2.03 o
  -1  12   7       25.08       22.37      2.80 o
   0  12   7       25.03       26.45      2.40 o
  -9   0   8      265.56      271.35     10.91 o
  -8   0   8        0.30        0.91      2.67 o
  -7   0   8      265.98      272.82     11.21 o
  -6   0   8      128.42      138.69      3.57 o
  -5   0   8      128.08      144.88      3.51 o
  -4   0   8      192.57      212.19      7.47 o
  -3   0   8       80.19       74.60      2.63 o
  -2   0   8       81.41       90.44      2.77 o
  -1   0   8       58.45       64.76      2.61 o
   0   0   8      249.99      257.40      3.86 o
   1   0   8       23.88       27.71      1.48 o
   2   0   8       68.37       71.25      2.00 o
   3   0   8      127.12      115.82      7.11 o
   4   0   8       23.09       20.46      4.65 o
   5   0   8      151.40      155.87      8.84 o
  -9   1   8       49.90       49.83      3.92 o
  -8   1   8        3.37        1.32      2.13 o
  -7   1   8       31.29       33.47      1.86 o
  -6   1   8        7.86        5.71      1.11 o
  -5   1   8      129.33      130.46      2.54 o
  -4   1   8        4.96        2.26      1.48 o
  -3   1   8      166.85      185.05      3.02 o
  -2   1   8        2.33        0.66      0.87 o
  -1   1   8       41.00       39.73      1.54 o
   0   1   8        0.10       -0.02      0.77 o
   1   1   8      595.97      568.37      4.29 o
   2   1   8      213.25      216.13      2.40 o
   3   1   8        5.33        5.90      1.34 o
   4   1   8      128.01      121.90      5.35 o
   5   1   8        6.67        5.41      2.87 o
  -9   2   8       40.35       40.14      3.47 o
  -8   2   8       95.61       99.62      3.86 o
  -7   2   8       28.33       31.20      2.38 o
  -6   2   8      142.98      144.03      2.97 o
  -5   2   8      122.83      120.55      2.41 o
  -4   2   8       33.61       31.99      2.20 o
  -3   2   8       77.25       74.89      2.38 o
  -2   2   8      185.75      195.64      2.68 o
  -1   2   8       22.88       27.08      1.39 o
   0   2   8       35.08       39.24      1.51 o
   1   2   8      101.32      100.36      2.23 o
   2   2   8       19.09       20.61      1.06 o
   3   2   8       24.92       25.69      1.76 o
   4   2   8       13.02       16.91      2.86 o
   5   2   8        1.26        3.20      2.29 o
  -9   3   8       41.12       43.43      3.37 o
  -8   3   8       59.75       62.30      3.92 o
  -7   3   8       63.06       62.17      2.95 o
  -6   3   8      147.28      150.99      2.74 o
  -5   3   8      557.21      565.36      5.16 o
  -4   3   8       77.02       85.37      3.03 o
  -3   3   8        0.73        0.72      1.11 o
  -2   3   8       57.66       64.01      2.04 o
  -1   3   8       31.06       29.90      1.46 o
   0   3   8      129.22      124.01      2.49 o
   1   3   8      256.71      229.84      4.24 o
   2   3   8      105.97       98.20      2.60 o
   3   3   8      106.40      102.38      3.04 o
   4   3   8       58.33       70.88      4.38 o
   5   3   8        5.21        4.59      2.48 o
  -9   4   8       76.31       83.61      3.72 o
  -8   4   8        4.10        4.65      1.80 o
  -7   4   8        3.03        3.41      1.61 o
  -6   4   8        0.25        0.75      1.50 o
  -5   4   8       85.58       82.58      1.34 o
  -4   4   8      261.35      256.54      3.36 o
  -3   4   8        1.25        1.57      1.02 o
  -2   4   8       21.68       22.10      1.50 o
  -1   4   8      600.33      594.80      5.59 o
   0   4   8      325.25      300.10      3.95 o
   1   4   8       99.95      100.43      2.25 o
   2   4   8      220.64      199.47      5.02 o
   3   4   8       94.75       82.40      3.02 o
   4   4   8        0.00        1.17      2.51 o
   5   4   8        5.04        5.09      2.76 o
  -9   5   8       20.77       13.18      1.97 o
  -8   5   8        0.90        0.71      1.67 o
  -7   5   8        1.05        1.07      1.65 o
  -6   5   8        0.04       -0.08      1.44 o
  -5   5   8      222.05      217.53      4.58 o
  -4   5   8      400.13      409.27      3.75 o
  -3   5   8        1.66        1.28      1.03 o
  -2   5   8       70.14       71.98      2.19 o
  -1   5   8        6.56        9.02      1.29 o
   0   5   8       47.63       44.28      2.76 o
   1   5   8       27.78       33.28      1.75 o
   2   5   8        2.77        1.71      2.35 o
   3   5   8        0.01       -0.61      1.35 o
   4   5   8        0.01       -0.44      2.44 o
  -8   6   8       23.41       18.25      2.13 o
  -7   6   8        1.00        0.49      1.57 o
  -6   6   8      101.78       98.48      3.44 o
  -5   6   8      148.30      145.74      3.85 o
  -4   6   8        0.04       -0.56      1.40 o
  -3   6   8      282.48      276.58      3.60 o
  -2   6   8      217.10      213.66      4.06 o
  -1   6   8       39.57       42.82      1.93 o
   0   6   8      127.99      117.73      2.82 o
   1   6   8       13.53       11.91      2.32 o
   2   6   8      126.38      113.72      4.31 o
   3   6   8        7.22        4.77      1.58 o
   4   6   8        5.19        4.79      2.91 o
  -8   7   8       17.32       15.24      2.97 o
  -7   7   8       34.35       36.26      2.44 o
  -6   7   8        0.57        1.11      1.39 o
  -5   7   8       87.40       85.66      3.00 o
  -4   7   8       51.60       46.84      3.15 o
  -3   7   8        9.34        4.70      0.90 o
  -2   7   8        5.29        5.16      1.23 o
  -1   7   8      177.28      185.31      5.19 o
   0   7   8      395.65      384.56      4.93 o
   1   7   8       30.82       29.02      2.78 o
   2   7   8       47.76       39.35      3.02 o
   3   7   8       15.13       14.22      2.42 o
   4   7   8      175.78      192.83      6.84 o
  -7   8   8        3.92        0.47      2.48 o
  -6   8   8        3.87        2.02      2.34 o
  -5   8   8       32.64       28.53      1.89 o
  -4   8   8        4.04        5.92      1.34 o
  -3   8   8       18.12       16.55      1.77 o
  -2   8   8      130.42      128.79      3.56 o
  -1   8   8       97.25      101.47      3.31 o
   0   8   8       77.76       69.32      2.98 o
   1   8   8       44.02       41.63      2.63 o
   2   8   8       31.54       27.59      3.89 o
   3   8   8       19.04       19.61      2.62 o
  -7   9   8       59.23       74.67      4.57 o
  -6   9   8       95.95      100.64      5.01 o
  -5   9   8       20.18       26.48      3.21 o
  -4   9   8        0.04        2.10      2.18 o
  -3   9   8        3.91        4.95      1.34 o
  -2   9   8       11.82       11.27      1.25 o
  -1   9   8      130.84      127.86      3.68 o
   0   9   8        2.51        0.88      1.53 o
   1   9   8        0.92       -0.20      1.72 o
   2   9   8       56.42       57.35      3.04 o
  -6  10   8       60.69       62.13      4.84 o
  -5  10   8        9.96       17.16      2.98 o
  -4  10   8        0.05       -0.20      2.50 o
  -3  10   8       11.49       16.72      3.16 o
  -2  10   8       75.65       81.52      4.28 o
  -1  10   8       62.44       67.60      4.40 o
   0  10   8        6.03        6.01      1.61 o
   1  10   8       19.41       15.80      2.16 o
   2  10   8        0.05        1.27      1.83 o
  -5  11   8      166.53      184.11      6.73 o
  -4  11   8       54.68       59.58      4.13 o
  -3  11   8        0.14        1.28      2.23 o
  -2  11   8       22.90       21.23      2.81 o
  -1  11   8        4.69        1.78      2.27 o
   0  11   8       43.53       45.38      3.63 o
  -9   1   9       20.86       23.48      3.28 o
  -8   1   9       12.35        8.23      2.31 o
  -7   1   9       26.48       26.92      2.43 o
  -6   1   9        0.97        0.71      1.13 o
  -5   1   9       12.59       13.70      1.87 o
  -4   1   9      137.66      136.15      3.85 o
  -3   1   9      109.89      120.87      3.06 o
  -2   1   9      124.29      122.27      2.81 o
  -1   1   9      156.57      146.66      2.86 o
   0   1   9      268.64      281.15      3.94 o
   1   1   9       23.90       23.99      1.24 o
   2   1   9       15.68        9.72      1.45 o
   3   1   9       23.95       21.31      2.79 o
   4   1   9        0.27        2.14      2.48 o
  -9   2   9        7.68        5.49      2.53 o
  -8   2   9      216.67      215.39      6.94 o
  -7   2   9       66.12       61.00      3.13 o
  -6   2   9      113.23      112.80      2.82 o
  -5   2   9        4.18        5.42      1.79 o
  -4   2   9       30.09       31.51      3.40 o
  -3   2   9       54.92       51.93      2.64 o
  -2   2   9       72.21       67.83      2.04 o
  -1   2   9      152.18      140.82      3.18 o
   0   2   9      110.79      118.83      2.55 o
   1   2   9     1060.33     1018.04      6.15 o
   2   2   9        4.31        2.42      1.35 o
   3   2   9       30.76       31.32      4.83 o
   4   2   9       28.51       22.63      3.01 o
  -9   3   9       36.80       35.33      3.24 o
  -8   3   9       18.54       23.35      2.48 o
  -7   3   9       99.00       98.89      3.81 o
  -6   3   9        6.68        7.02      1.81 o
  -5   3   9      267.17      264.39      3.88 o
  -4   3   9        9.16       10.85      1.32 o
  -3   3   9      438.00      449.39      5.21 o
  -2   3   9      107.95      112.10      2.74 o
  -1   3   9       54.12       55.62      2.28 o
   0   3   9      242.30      233.67      3.52 o
   1   3   9       49.30       53.61      2.28 o
   2   3   9       29.80       29.97      2.09 o
   3   3   9        6.22        7.08      2.34 o
   4   3   9        3.72        7.99      2.80 o
  -8   4   9       37.98       36.88      2.69 o
  -7   4   9       11.57       14.30      2.01 o
  -6   4   9        0.20       -0.67      1.66 o
  -5   4   9        6.33        5.77      0.92 o
  -4   4   9       19.61       21.72      1.43 o
  -3   4   9      643.93      647.29      6.14 o
  -2   4   9        7.04        5.54      1.56 o
  -1   4   9      534.67      519.33      5.98 o
   0   4   9        1.23       -0.30      1.17 o
   1   4   9      140.72      147.35      5.24 o
   2   4   9       39.74       35.48      2.21 o
   3   4   9        1.24       -0.10      2.30 o
   4   4   9       38.17       47.16      4.46 o
  -8   5   9        9.12        6.49      1.88 o
  -7   5   9      117.10      126.07      4.12 o
  -6   5   9       57.93       54.06      2.82 o
  -5   5   9       14.88       13.92      1.82 o
  -4   5   9       93.18       94.84      2.28 o
  -3   5   9       46.08       47.25      1.94 o
  -2   5   9       45.25       51.07      2.44 o
  -1   5   9       17.64       19.77      1.55 o
   0   5   9      972.88      942.42      9.83 o
   1   5   9       23.23       22.60      2.56 o
   2   5   9        0.82        1.79      1.72 o
   3   5   9       10.50        9.85      2.49 o
  -8   6   9       20.79       22.43      2.39 o
  -7   6   9       17.31       15.85      2.01 o
  -6   6   9        5.73        8.59      1.68 o
  -5   6   9      402.88      404.11      6.47 o
  -4   6   9        8.46        8.11      1.70 o
  -3   6   9        1.78        1.42      1.06 o
  -2   6   9       44.50       37.76      1.89 o
  -1   6   9        2.99        2.54      1.60 o
   0   6   9      117.77      116.10      3.68 o
   1   6   9        0.63        0.60      1.91 o
   2   6   9        5.61        6.45      2.02 o
   3   6   9       10.89       12.02      2.65 o
  -7   7   9       19.95       20.21      3.18 o
  -6   7   9       36.16       36.00      2.42 o
  -5   7   9       24.07       31.16      2.16 o
  -4   7   9      219.61      220.91      4.78 o
  -3   7   9       18.28       20.22      1.59 o
  -2   7   9      228.28      244.53      4.06 o
  -1   7   9       47.75       49.25      2.70 o
   0   7   9      138.23      147.67      4.18 o
   1   7   9       15.45       15.40      2.44 o
   2   7   9        2.03        1.42      1.97 o
   3   7   9        0.32       -0.45      2.54 o
  -7   8   9       24.35       26.59      3.49 o
  -6   8   9       47.62       50.85      3.95 o
  -5   8   9        6.77        5.09      2.30 o
  -4   8   9       84.14       87.09      3.14 o
  -3   8   9        9.51        9.90      1.65 o
  -2   8   9       21.71       20.79      1.67 o
  -1   8   9       33.27       36.71      2.38 o
   0   8   9        2.44        4.06      1.86 o
   1   8   9       26.48       25.56      3.50 o
   2   8   9       34.47       28.05      5.59 o
  -6   9   9       49.49       58.48      4.32 o
  -5   9   9       16.51       17.31      3.06 o
  -4   9   9        0.21       -0.21      2.34 o
  -3   9   9      104.15      109.41      4.92 o
  -2   9   9        8.08        6.71      1.72 o
  -1   9   9       13.04       13.37      1.95 o
   0   9   9       29.28       20.96      2.20 o
   1   9   9        1.87        1.02      1.69 o
  -5  10   9       16.91        7.48      2.44 o
  -4  10   9       25.39       31.62      3.37 o
  -3  10   9       68.46       75.45      5.12 o
  -2  10   9        4.29        7.77      2.59 o
  -1  10   9       50.02       49.85      3.74 o
   0  10   9       11.46        6.92      2.54 o
  -2  11   9       36.59       34.05      3.60 o
  -8   0  10       98.36       94.72      7.10 o
  -7   0  10      155.93      165.83      8.35 o
  -6   0  10       16.99       13.92      3.79 o
  -5   0  10        2.80        1.19      2.09 o
  -4   0  10       18.35       20.98      2.75 o
  -3   0  10       19.91       19.43      2.55 o
  -2   0  10        0.85        0.03      2.10 o
  -1   0  10      911.87      908.24     13.87 o
   0   0  10       96.25      105.21      3.04 o
   1   0  10       13.88        6.97      3.40 o
   2   0  10      202.34      187.44      8.91 o
   3   0  10       47.31       54.28      6.03 o
  -8   1  10       23.12       22.24      3.02 o
  -7   1  10        5.59        5.91      1.89 o
  -6   1  10       20.99       22.96      2.29 o
  -5   1  10      248.55      258.88      5.52 o
  -4   1  10        3.33        1.91      1.69 o
  -3   1  10        0.88        0.72      1.71 o
  -2   1  10      183.37      193.12      4.63 o
  -1   1  10       39.80       39.04      2.18 o
   0   1  10        0.10       -0.20      0.96 o
   1   1  10       34.94       28.82      2.08 o
   2   1  10        1.95        1.45      2.26 o
   3   1  10       50.04       54.02      4.03 o
  -8   2  10      104.07      102.07      4.16 o
  -7   2  10       23.24       23.43      2.32 o
  -6   2  10       75.54       76.60      3.39 o
  -5   2  10        1.27        1.00      1.75 o
  -4   2  10       46.96       46.04      2.77 o
  -3   2  10      173.05      165.99      4.40 o
  -2   2  10       44.65       39.76      2.18 o
  -1   2  10       23.82       22.17      1.77 o
   0   2  10        3.38        3.16      1.27 o
   1   2  10       25.30       25.54      2.10 o
   2   2  10        4.27        3.01      2.29 o
   3   2  10       46.53       35.83      3.82 o
  -8   3  10       29.09       31.67      2.74 o
  -7   3  10      147.68      153.22      4.70 o
  -6   3  10      229.42      224.31      5.32 o
  -5   3  10       21.16       22.54      2.36 o
  -4   3  10      108.12      107.43      2.88 o
  -3   3  10       28.41       28.86      1.85 o
  -2   3  10      294.45      281.03      4.60 o
  -1   3  10      210.54      215.48      3.86 o
   0   3  10        5.64        7.98      2.01 o
   1   3  10        6.24        6.18      1.59 o
   2   3  10       90.27       88.90      4.62 o
   3   3  10        0.55        2.50      2.79 o
  -8   4  10       14.49       13.84      2.10 o
  -7   4  10      193.75      188.75      5.08 o
  -6   4  10        3.11        2.24      1.67 o
  -5   4  10       88.30       88.06      2.42 o
  -4   4  10        6.24        4.13      1.16 o
  -3   4  10        2.36        2.37      1.37 o
  -2   4  10       37.09       34.21      2.35 o
  -1   4  10       47.05       47.91      2.70 o
   0   4  10       21.04       18.12      3.01 o
   1   4  10        1.04        3.72      1.83 o
   2   4  10      153.41      163.84      6.69 o
   3   4  10        0.02       -0.78      2.48 o
  -8   5  10        0.02        1.14      1.93 o
  -7   5  10       13.55       15.24      2.09 o
  -6   5  10        0.73        1.36      1.72 o
  -5   5  10       17.28       14.20      1.96 o
  -4   5  10      136.04      136.16      2.96 o
  -3   5  10       25.79       24.79      1.74 o
  -2   5  10       64.16       63.69      2.65 o
  -1   5  10       22.15       20.63      2.12 o
   0   5  10        0.81        0.85      1.93 o
   1   5  10        1.10        0.98      1.90 o
   2   5  10        1.01        1.35      1.60 o
  -7   6  10       71.00       74.30      3.40 o
  -6   6  10       70.60       66.95      3.19 o
  -5   6  10       23.81       20.47      2.10 o
  -4   6  10       20.95       23.62      2.28 o
  -3   6  10       93.21      103.54      2.84 o
  -2   6  10       74.90       71.29      2.55 o
  -1   6  10      101.68       92.67      3.45 o
   0   6  10       22.48       17.19      2.08 o
   1   6  10        7.74        6.08      2.19 o
   2   6  10       55.28       63.51      3.73 o
  -7   7  10        0.52        1.77      2.66 o
  -6   7  10        8.51        6.17      1.74 o
  -5   7  10       50.83       62.02      3.03 o
  -4   7  10       40.60       37.58      2.49 o
  -3   7  10        0.03        0.13      1.58 o
  -2   7  10      261.87      249.64      4.40 o
  -1   7  10        2.20       -0.13      1.72 o
   0   7  10      105.22       96.32      4.10 o
   1   7  10       37.74       36.81      3.06 o
  -6   8  10        0.39        1.59      2.37 o
  -5   8  10        7.77        4.07      2.41 o
  -4   8  10        2.71        5.74      1.73 o
  -3   8  10        0.41       -0.86      1.72 o
  -2   8  10      124.61      129.75      4.84 o
  -1   8  10       53.71       63.62      3.10 o
   0   8  10        3.33        2.86      1.69 o
   1   8  10       16.92       19.23      2.23 o
  -5   9  10       27.43       27.87      3.16 o
  -4   9  10       95.06       96.98      5.15 o
  -3   9  10       35.73       32.87      3.70 o
  -2   9  10       41.90       40.02      3.62 o
  -1   9  10       11.70       12.97      3.03 o
   0   9  10       28.16       33.82      5.05 o
  -8   1  11       19.70       13.67      2.97 o
  -7   1  11       73.83       75.75      3.71 o
  -6   1  11       43.34       46.82      3.04 o
  -5   1  11       93.41       93.17      3.74 o
  -4   1  11      446.62      445.23      8.11 o
  -3   1  11      359.65      366.87      6.65 o
  -2   1  11       13.00       11.15      1.74 o
  -1   1  11      195.28      192.32      5.28 o
   0   1  11       24.04       22.18      2.01 o
   1   1  11        0.22        0.69      2.12 o
   2   1  11        9.87       19.49      3.04 o
  -8   2  11        6.08        2.43      2.05 o
  -7   2  11       97.15      100.44      4.04 o
  -6   2  11       73.64       75.32      3.47 o
  -5   2  11      248.29      265.49      7.67 o
  -4   2  11       43.41       42.47      2.89 o
  -3   2  11       44.50       47.03      2.38 o
  -2   2  11      445.59      445.74      6.06 o
  -1   2  11       35.93       37.75      2.87 o
   0   2  11        2.32        1.37      1.65 o
   1   2  11        5.12        5.55      2.49 o
   2   2  11        0.00        0.58      2.29 o
  -7   3  11       22.02       23.60      2.45 o
  -6   3  11       51.06       56.18      3.18 o
  -5   3  11      114.61      115.06      3.13 o
  -4   3  11        2.28        0.75      1.33 o
  -3   3  11       25.63       26.91      1.96 o
  -2   3  11        0.38       -0.18      1.45 o
  -1   3  11      137.24      133.01      5.13 o
   0   3  11        1.07        1.64      1.96 o
   1   3  11       43.52       43.82      2.62 o
   2   3  11        7.11        8.76      2.82 o
  -7   4  11        1.60        4.03      1.93 o
  -6   4  11       26.07       26.65      2.46 o
  -5   4  11        0.75       -1.15      1.89 o
  -4   4  11       16.81       22.01      1.76 o
  -3   4  11       88.91       90.72      2.93 o
  -2   4  11       57.73       58.11      2.56 o
  -1   4  11      228.11      235.78      5.27 o
   0   4  11       51.99       54.17      3.30 o
   1   4  11        7.88        8.81      1.97 o
  -7   5  11       25.53       23.43      2.48 o
  -6   5  11       89.45       90.30      3.74 o
  -5   5  11        5.72        5.75      1.93 o
  -4   5  11        0.15        1.34      1.91 o
  -3   5  11      321.09      335.62      5.14 o
  -2   5  11       74.75       82.36      2.93 o
  -1   5  11       69.05       68.04      3.17 o
   0   5  11       10.25       13.31      2.11 o
   1   5  11       18.14       24.99      2.81 o
  -6   6  11       11.47       11.36      1.99 o
  -5   6  11        6.32        7.38      2.45 o
  -4   6  11        0.93        0.50      1.86 o
  -3   6  11       78.76       83.53      3.53 o
  -2   6  11       52.72       46.43      2.41 o
  -1   6  11       11.83       12.94      2.07 o
   0   6  11       14.02       16.14      2.20 o
  -5   7  11       33.17       38.82      2.65 o
  -4   7  11       33.73       32.77      2.62 o
  -3   7  11        2.48        1.06      1.77 o
  -2   7  11      232.34      245.98      5.75 o
  -1   7  11        0.45        0.80      1.75 o
   0   7  11       25.63       27.55      2.64 o
  -4   8  11      155.29      174.00      6.64 o
  -3   8  11       19.31       22.91      2.39 o
  -2   8  11       62.56       55.51      3.20 o
  -7   0  12      343.63      332.74     12.44 o
  -6   0  12       66.65       68.21      6.52 o
  -5   0  12      171.40      159.97      8.76 o
  -4   0  12      160.03      167.19      8.90 o
  -3   0  12      104.70      107.44      4.85 o
  -2   0  12        8.27        5.09      2.61 o
  -1   0  12        0.01        0.24      3.13 o
   0   0  12       37.11       30.28      4.25 o
  -7   1  12        3.60        2.97      2.38 o
  -6   1  12        9.47       10.04      2.31 o
  -5   1  12       27.14       24.34      2.62 o
  -4   1  12       33.46       32.96      2.85 o
  -3   1  12       17.69       14.75      1.84 o
  -2   1  12       22.65       23.10      2.11 o
  -1   1  12       26.91       23.61      2.23 o
   0   1  12        7.95        4.87      2.24 o
  -7   2  12        6.55        3.48      2.06 o
  -6   2  12        9.37        8.95      2.17 o
  -5   2  12        0.60        0.67      1.96 o
  -4   2  12       37.17       32.03      2.17 o
  -3   2  12      130.17      136.25      3.74 o
  -2   2  12       12.14       16.32      1.92 o
  -1   2  12        2.61        3.15      1.71 o
   0   2  12        8.85        6.34      2.34 o
  -6   3  12       61.56       55.38      3.29 o
  -5   3  12       48.26       51.61      3.20 o
  -4   3  12        7.33        8.37      1.64 o
  -3   3  12       50.14       47.77      2.50 o
  -2   3  12       25.54       29.51      2.21 o
  -1   3  12       16.48       23.46      2.43 o
   0   3  12       79.38       86.30      3.51 o
  -6   4  12        7.57        9.18      2.07 o
  -5   4  12       17.71       15.28      2.23 o
  -4   4  12      140.47      139.75      4.59 o
  -3   4  12       99.36      104.23      3.31 o
  -2   4  12        5.80        4.02      1.54 o
  -1   4  12        3.18        4.74      1.92 o
   0   4  12       76.19       83.13      4.16 o
  -5   5  12        5.34        5.10      1.75 o
  -4   5  12       16.34       14.34      2.35 o
  -3   5  12       13.23       16.61      2.38 o
  -2   5  12        9.31        9.33      1.69 o
  -1   5  12       22.10       23.16      2.51 o
  -4   6  12        2.93        3.20      2.01 o
  -3   6  12        1.97        1.36      2.01 o
  -2   6  12        2.25        2.55      1.81 o
  -5   1  13       29.16       26.99      4.06 o
  -4   1  13      108.78      103.95      3.50 o
  -3   1  13       17.96       14.76      1.98 o
  -2   1  13        3.49        2.97      1.47 o
  -5   2  13      159.59      165.97      5.27 o
  -4   2  13        9.34        7.68      2.17 o
  -3   2  13       71.33       70.23      3.02 o
  -2   2  13       25.75       26.50      2.24 o
  -4   3  13        4.28        3.35      2.15 o
  -3   3  13        4.13        4.54      1.69 o
 
